# Supplementary material for: Tensin3 interaction with talin drives the formation of fibronectin-associated fibrillar adhesions
Source: J Cell Biol. 2022 Sep 8;221(10):e202107022. doi: 10.1083/jcb.202107022 (PMC9462884; doi:10.1083/jcb.202107022)
Supplement: Table S1 — Proteomic identification of tensin3 proximal proteins. [file JCB_202107022_TableS1.xlsx]

## Sheet: Combined data
Proteins with a minimum of 3 peptides were used for ratio quantification and the proteins with a ratio count of more than 3 were used to determine the proximal proteins
Ratio was normalized to median protein ratio in each sample. Proteins were identified as possible tensin3 interactors if a greater or equal than a 2.5 average normalized ratio H/L was observed.
Mitochondrial proteins, histones and biotin-related proteins (grey fill) were excluded from the potential binding partner list (average normalized H/L ratio ≥2.5)								Experiment 1			Experiment 2
Protein IDs	Majority protein IDs	Peptide counts (all)	Protein names	Gene names	Sequence coverage [%]	Mol. weight [kDa]	Sequence length	Ratio H/L	Ratio H/L normalized	Ratio H/L count	Ratio H/L	Ratio H/L normalized	Ratio H/L count		Average normalized H/L ratio
Q68CZ2;Q68CZ2-2;E9PCX8;C9JHU5;Q68CZ2-3;Q68CZ2-4;C9JTD0;C9JWN9;F8VV64;Q63HR2-5;Q63HR2-2;Q63HR2-6;Q63HR2;Q63HR2-4	Q68CZ2;Q68CZ2-2;E9PCX8	72;61;49;21;19;14;7;6;1;1;1;1;1;1	Tensin-3	TNS3	73.7	155.26	1445	94.738	65.003	136	65.862	365.08	192		215.041
Q92738;X6RAB3;Q92738-2	Q92738;X6RAB3;Q92738-2	21;20;20	USP6 N-terminal-like protein	USP6NL	41.1	94.103	828	6.0507	3.7748	6	9.9332	10.944	18		7.3594
Q63ZY3-3;Q63ZY3;Q63ZY3-2;K7EIU4;K7ERU2;K7ES05;K7EL48;Q5W0W2;Q5W0W3;Q5T7N3;Q14678-2;Q14678	Q63ZY3-3;Q63ZY3;Q63ZY3-2	35;35;34;7;5;4;1;1;1;1;1;1	KN motif and ankyrin repeat domain-containing protein 2	KANK2	56.2	90.043	841	11.325	6.6804	25	3.1238	3.3725	68		5.02645
A0A2R8Y4T1;E9PGF5;A0A494C067;E9PF55;Q9HBL0;A0A087WWW7;H0Y4U1;E7ERH1;E7EMG1;Q9HBL0-2;C9JI43;H7C3Z4;C9J8K5;C9JFT7	A0A2R8Y4T1;E9PGF5;A0A494C067;E9PF55;Q9HBL0;A0A087WWW7	50;49;49;48;48;40;24;16;11;9;3;3;2;1	Tensin-1	TNS1	48.9	199.55	1860	4.4117	2.5611	15	5.8233	7.2066	57		4.88385
Q9Y4G6;A0A1B0GVU7;H0YMT1;H0YN01	Q9Y4G6;A0A1B0GVU7;H0YMT1	55;33;32;4	Talin-2	TLN2	34.5	271.61	2542	4.084	2.3243	22	7.3535	6.677	33		4.50065
A0A1B0GTU4;P49023-2;P49023-3;A0A1B0GU60;F5H836;A0A1B0GV30	A0A1B0GTU4;P49023-2;P49023-3	23;21;21;8;4;3	Paxillin	PXN	33.5	115.9	1081	9.6843	5.6351	34	1.6615	2.0818	73		3.85845
Q96RQ3;E9PHF7;F5GYT8;E9PG35;G5E9X5;F8WDI3	Q96RQ3;E9PHF7;F5GYT8;E9PG35;G5E9X5	34;31;28;27;20;2	Methylcrotonoyl-CoA carboxylase subunit alpha, mitochondrial	MCCC1	66.1	80.472	725	1.5546	0.90786	118	2.6095	6.4832	83		3.69553
Q05397-7;Q05397;Q05397-5;H0YBP1;E7ESA6;Q05397-2;H0YB16;H0YBZ1;E9PEI4;B4DWJ1;Q05397-6;Q05397-4;Q05397-3;H0YB99;E5RHD8;E5RI03;E5RJP0;E5RGA6;E5RIK4;E5RG54;E5RH48;E5RH01;E5RG66;E5RI72;E5RFW9;E5RH08;E5RG86;H0YAS0;E5RI29;H0YB33;E5RJQ2;E5RG80;E5RJI4;Q14289-2;Q14289	Q05397-7;Q05397;Q05397-5;H0YBP1;E7ESA6;Q05397-2;H0YB16;H0YBZ1;E9PEI4	22;22;22;21;21;19;15;15;14;9;9;9;9;6;5;3;3;3;2;2;2;2;2;2;2;1;1;1;1;1;1;1;1;1;1	Focal adhesion kinase 1	PTK2	32.7	114.25	1006	6.6065	4.163	13	2.9984	3.2231	31		3.69305
Q58FF8	Q58FF8	9	Putative heat shock protein HSP 90-beta 2	HSP90AB2P	20.2	44.348	381	2.2585	1.4479	7	0.35163	5.266	4		3.35695
Q13268;C9JZP6;Q13268-2;H0YJG9;H0YJP4	Q13268;C9JZP6;Q13268-2;H0YJG9	7;6;6;5;3	Dehydrogenase/reductase SDR family member 2, mitochondrial	DHRS2	31.4	29.926	280	3.0611	2.0001	12	4.1045	4.6789	8		3.3395
P05165;P05165-2;P05165-3;A0A1B0GU58;A0A1B0GWI4;A0A1B0GUX9;A0A1B0GWA1;A0A1B0GTR1;Q5JTW6;H0Y5U0;Q5JVH2;H0Y4B9;H0Y798;A0A2R8Y725	P05165;P05165-2;P05165-3;A0A1B0GU58;A0A1B0GWI4;A0A1B0GUX9;A0A1B0GWA1	44;43;40;39;28;26;22;10;9;8;4;3;2;1	Propionyl-CoA carboxylase alpha chain, mitochondrial	PCCA	69.1	80.058	728	2.1287	1.2457	126	2.6552	5.2041	80		3.2249
Q9H792;H0YN99;H3BUZ5	Q9H792;H0YN99	31;17;9	Pseudopodium-enriched atypical kinase 1	PEAK1	27.3	193.1	1746	6.2556	3.575	11	2.5632	2.6121	25		3.09355
O43294;O43294-2;H3BQC4;H3BSN4;I3L209;H3BS04;H3BN49	O43294;O43294-2;H3BQC4	5;4;3;2;1;1;1	Transforming growth factor beta-1-induced transcript 1 protein	TGFB1I1	21.3	49.814	461	3.7545	2.1523	4	1.8288	3.5011	4		2.8267
A0A0A0MTN9;A0A0A0MTR6;A0A0C4DFN8;A0A0C4DGN7;A0A0A0MSZ4;A0A0A0MT64;P22570-4;P22570-6;P22570-5;P22570;P22570-2;P22570-7;P22570-3;J3QQX3;J3QKZ8;J3QQW7	A0A0A0MTN9;A0A0A0MTR6;A0A0C4DFN8;A0A0C4DGN7;A0A0A0MSZ4;A0A0A0MT64;P22570-4;P22570-6;P22570-5;P22570;P22570-2;P22570-7;P22570-3;J3QQX3	5;5;5;5;5;5;5;5;5;5;5;5;5;4;1;1	NADPH:adrenodoxin oxidoreductase, mitochondrial	FDXR	12.5	48.027	439	0.95052	0.56646	6	4.3548	4.8474	7		2.70693
P16152;E9PQ63;A8MTM1;P16152-2;O75828	P16152;E9PQ63;A8MTM1;P16152-2	8;6;6;6;2	Carbonyl reductase [NADPH] 1	CBR1	45.1	30.375	277	3.7271	2.3716	11	2.4656	3.0163	6		2.69395
P25705;P25705-2;P25705-3;K7EK77;K7ERX7;K7EQH4;K7EJP1;K7ENJ4;K7ESA0	P25705;P25705-2;P25705-3	18;17;16;8;7;5;5;5;2	ATP synthase subunit alpha, mitochondrial	ATP5A1	42.3	59.75	553	1.2683	0.75249	49	2.4193	4.5836	17		2.66804
A0A0A0MTH3;Q13418-2;Q13418;Q13418-3;A0A087WWY6	A0A0A0MTH3;Q13418-2;Q13418;Q13418-3	7;7;7;6;1	Integrin-linked protein kinase	ILK	18.4	54.611	483	4.7072	2.8028	4	1.844	2.2361	9		2.51945
P16403;P10412;P16402;P22492;Q02539	P16403;P10412;P16402	3;2;2;1;1	Histone H1.2;Histone H1.4;Histone H1.3	HIST1H1C;HIST1H1E;HIST1H1D	18.3	21.364	213	1.6581	0.99375	4	2.7722	4.0111	9		2.50243
Q9Y490	Q9Y490	107	Talin-1	TLN1	64.4	269.76	2541	5.2934	3.2062	169	1.3152	1.709	186		2.4576
P38646;D6RJI2;A0A3B3ITI4;D6RA73;A0A3B3ITN1;H0Y8S0;H0YBG6	P38646	15;5;5;3;1;1;1	Stress-70 protein, mitochondrial	HSPA9	28.7	73.68	679	2.4465	1.3679	24	2.0865	3.5017	13		2.4348
P10809;E7ESH4;E7EXB4;C9JL25;P10809-2;C9JL19;C9JCQ4;C9J0S9	P10809	32;10;9;3;3;2;2;1	60 kDa heat shock protein, mitochondrial	HSPD1	65.4	61.054	573	2.1394	1.2598	68	1.7773	3.4079	16		2.33385
P63244;J3KPE3;D6RAC2;H0YAF8;H0Y8W2;H0YAM7;D6REE5;D6RHH4;D6R9Z1;D6R9L0;D6RFX4;D6RF23;H0Y8R5;D6RBD0;D6RAU2;E9PD14;D6RFZ9;H0Y9P0;D6RGK8;D6RHJ5;D6R909;D6RDI0	P63244;J3KPE3;D6RAC2;H0YAF8;H0Y8W2;H0YAM7;D6REE5;D6RHH4;D6R9Z1;D6R9L0;D6RFX4	18;16;14;13;13;12;12;11;10;10;9;7;7;7;6;6;6;4;3;3;3;1	Guanine nucleotide-binding protein subunit beta-2-like 1;Guanine nucleotide-binding protein subunit beta-2-like 1, N-terminally processed	GNB2L1	72.6	35.076	317	1.9354	1.2418	24	2.2383	3.0572	22		2.1495
A0A0A0MR02;P45880-2;P45880;P45880-1;Q5JSD2;Q5JSD1;A2A3S1	A0A0A0MR02;P45880-2;P45880;P45880-1;Q5JSD2;Q5JSD1	9;9;9;9;6;6;3	Voltage-dependent anion-selective channel protein 2	VDAC2	43.6	30.348	282	2.4	1.493	25	1.715	2.7843	9		2.13865
P12004	P12004	8	Proliferating cell nuclear antigen	PCNA	39.8	28.768	261	1.5226	0.96042	9	2.1112	3.2799	9		2.12016
A0A2R8YEM3;E7EQV9;P61313;E7EX53;A0A2R8Y738;E7ENU7;P61313-2	A0A2R8YEM3;E7EQV9;P61313;E7EX53;A0A2R8Y738;E7ENU7;P61313-2	4;4;4;3;3;3;2	Ribosomal protein L15;60S ribosomal protein L15	RPL15	24.9	19.968	169	2.3306	1.6285	7	2.4225	2.4905	6		2.0595
P62917;E9PKZ0;E9PKU4;E9PP36;G3V1A1	P62917;E9PKZ0;E9PKU4;E9PP36;G3V1A1	4;3;3;2;2	60S ribosomal protein L8	RPL8	16.3	28.024	257	2.4374	1.5177	8	2.2047	2.5089	6		2.0133
P43358;C9JZJ5;C9J9C2;C9JK50;C9JIR1;P43363;P43362	P43358	7;3;3;3;3;2;1	Melanoma-associated antigen 4	MAGEA4	25.9	34.899	317	4.3167	2.389	7	1.3396	1.546	14		1.9675
Q9BUF5;K7ESM5;K7EL29;K7ESQ3;K7EQT3;K7EJ64;K7ERA8;K7EJZ4;K7EN98;K7EPE5;K7ES63	Q9BUF5;K7ESM5	18;14;5;4;4;4;4;4;4;4;3	Tubulin beta-6 chain	TUBB6	55.2	49.857	446	1.7	1.0093	16	1.1912	2.9253	14		1.9673
Q9NVD7;E9PS97;A0A087WZB5;Q9NVD7-2;Q9HBI1-3;Q9HBI1;Q9HBI1-2	Q9NVD7;E9PS97	10;6;2;2;2;2;2	Alpha-parvin	PARVA	30.4	42.243	372	2.8574	1.6903	7	1.8685	2.1837	21		1.937
Q5JP53;P07437;Q5ST81;A0A075B736;Q5SQY0;A6NNZ2;CON__ENSEMBL:ENSBTAP00000025008;Q9H4B7;G3V2A3	Q5JP53;P07437;Q5ST81	21;21;18;6;6;6;4;4;3	Tubulin beta chain	TUBB	63.1	47.766	426	1.9105	1.1066	30	1.2084	2.7365	17		1.92155
Q02543;M0R3D6;M0R1A7;M0R117;M0R0P7	Q02543;M0R3D6;M0R1A7;M0R117;M0R0P7	9;8;8;8;6	60S ribosomal protein L18a	RPL18A	44.3	20.762	176	1.987	1.2853	11	2.6805	2.4859	5		1.8856
P11498;A0A494C016;A0A494C101;A0A494C0T2;P11498-2;E9PRE7;A0A494BZT5	P11498	61;30;22;22;22;21;2	Pyruvate carboxylase, mitochondrial	PC	71.6	129.63	1178	2.0176	1.1931	357	2.0678	2.4705	250		1.8318
P53004;C9J1E1	P53004	6;2	Biliverdin reductase A	BLVRA	24.3	33.428	296	2.6397	1.5123	6	1.7653	2.0092	8		1.76075
Q16658;C9JPH9;C9JFC0;A0A0A0MSB2	Q16658	17;3;3;3	Fascin	FSCN1	45.8	54.529	493	2.4431	1.6641	29	1.5036	1.8367	25		1.7504
P49411;H3BNU3	P49411	13;2	Elongation factor Tu, mitochondrial	TUFM	37.8	49.541	452	1.8423	1.1874	17	1.9006	2.3016	14		1.7445
P46939;P46939-2;P46939-4;Q5T097;P46939-3;H0Y337;A0A0D9SG57;A0A0A0MSM3;A0A087WV90;A0A5H1ZRP8;A0A087WTU7;A0A075B6G3;P11532-4;P11532-11;P11532;Q5T098;Q5JT45;Q5JT44;Q4G0X0;A0A5H1ZRP7;A0A5H1ZRR9;A0A5H1ZRQ1;A0A5H1ZRP9;A0A5H1ZRQ8;H0Y304;P11532-9;P11532-8;P11532-7;P11532-5;P11532-6;P11532-17;P11532-13;P11532-16;P11532-12;P11532-15;P11532-14;P11532-3;P11532-2	P46939;P46939-2	79;79;31;19;11;4;2;2;2;2;2;2;2;2;2;1;1;1;1;1;1;1;1;1;1;1;1;1;1;1;1;1;1;1;1;1;1;1	Utrophin	UTRN	28.7	394.46	3433	4.4962	2.6989	36	0.7915	0.76573	73		1.73232
Q02878;F8VZ45;U3KQR5;F8VR69;F8VZA3;F8VWR1;F8VU16	Q02878	9;3;3;2;1;1;1	60S ribosomal protein L6	RPL6	35.4	32.728	288	2.0394	1.6382	23	1.6707	1.8107	10		1.72445
Q13085;Q13085-4;Q13085-2;Q59FY4;A0A0C4DGT1;A0A087WWN5;A0A087X2F8;A0A087X126;A0A087WYK6;S4R3S7;A0A087WYS8	Q13085;Q13085-4;Q13085-2	116;115;112;54;6;3;3;3;3;3;1	Acetyl-CoA carboxylase 1;Biotin carboxylase	ACACA	65	265.55	2346	1.8839	1.1934	206	1.7973	2.2541	181		1.72375
P18124;A8MUD9	P18124;A8MUD9	5;4	60S ribosomal protein L7	RPL7	23.4	29.225	248	2.1558	1.3434	9	1.6872	2.0573	5		1.70035
P08559;P08559-4;P08559-3;P08559-2;Q5JPU0;Q5JPT9;Q5JPU1;Q5JPU3;P29803;Q5JPU2	P08559;P08559-4;P08559-3;P08559-2	13;13;12;12;4;4;4;3;2;1	Pyruvate dehydrogenase E1 component subunit alpha, somatic form, mitochondrial	PDHA1	43.8	43.295	390	2.0448	1.1897	16	2.2845	2.1995	5		1.6946
P68371;Q3ZCM7;M0R2D3;M0QY85;M0QZL7;M0R0X0;M0QY37;M0QX14;M0R2T4;A0A075B724	P68371	22;7;5;4;4;3;3;3;1;1	Tubulin beta-4B chain	TUBB4B	64.3	49.83	445	1.8794	1.2338	105	1.2631	2.1521	65		1.69295
A0A0C4DGS1;P39656-2;P39656-3;P39656;U3KQ84	A0A0C4DGS1;P39656-2;P39656-3;P39656;U3KQ84	5;5;5;5;4	Dolichyl-diphosphooligosaccharide--protein glycosyltransferase 48 kDa subunit	DDOST	15.5	48.799	439	1.7529	1.0177	8	2.2007	2.346	8		1.68185
C9JW96;P35232;C9JZ20;E7ESE2;E9PCW0;P35232-2;D6RBK0	C9JW96;P35232;C9JZ20;E7ESE2;E9PCW0;P35232-2	9;9;7;7;7;5;4	Prohibitin	PHB	46.3	26.891	246	1.5045	0.99363	14	1.7881	2.3242	4		1.65891
P50454;E9PJH8;E9PPV6;E9PR70;E9PKH2;E9PK86;E9PMI5;E9PNX1;E9PIG2;E9PRS3;E9PQ34;E9PLA6;H0YEP8	P50454;E9PJH8;E9PPV6;E9PR70;E9PKH2;E9PK86;E9PMI5	16;14;12;10;8;8;8;7;6;6;4;3;2	Serpin H1	SERPINH1	47.6	46.44	418	2.8442	1.7125	48	1.3793	1.5946	35		1.65355
Q14697;Q14697-2;F5H6X6;E9PKU7;E9PNH1;Q14697-3	Q14697;Q14697-2;F5H6X6;E9PKU7	16;16;12;11;3;1	Neutral alpha-glucosidase AB	GANAB	19.4	106.87	944	1.8638	1.137	24	1.4589	2.1696	4		1.6533
K7EJT5;K7EP65;K7EKS7;K7ELC4;K7EMH1;K7ERI7;P35268	K7EJT5;K7EP65;K7EKS7;K7ELC4;K7EMH1;K7ERI7;P35268	2;2;2;2;2;2;2	60S ribosomal protein L22	RPL22	51.1	5.0827	47	2.0477	1.2521	7	2.206	1.9894	4		1.62075
P02786;G3V0E5;H7C3V5;F8WBE5	P02786;G3V0E5	16;14;3;2	Transferrin receptor protein 1;Transferrin receptor protein 1, serum form	TFRC	24.5	84.87	760	3.6429	2.1323	17	0.52431	1.0763	4		1.6043
Q5JR95;P62241	Q5JR95;P62241	8;8	40S ribosomal protein S8	RPS8	48.4	21.879	188	1.7234	1.0481	20	1.995	2.1532	17		1.60065
P40429;Q8J015;M0QYS1;Q6NVV1;M0QZU1;A0A096LPE0	P40429;Q8J015;M0QYS1;Q6NVV1	4;3;3;2;1;1	60S ribosomal protein L13a;Putative 60S ribosomal protein L13a protein RPL13AP3	RPL13A;RPL13a;RPL13AP3	18.7	23.577	203	2.3964	1.362	12	1.9101	1.839	4		1.6005
P32969;D6RAN4;A0A2R8Y5Y7;H0Y9V9;H0Y9R4	P32969;D6RAN4;A0A2R8Y5Y7;H0Y9V9	7;6;6;4;3	60S ribosomal protein L9	RPL9	53.6	21.863	192	1.8178	1.0327	14	2.1827	2.1599	8		1.5963
A0A6Q8PGW4;A0A6Q8PGI6;A0A6Q8PGA8;A0A6Q8PHH9;P41250;A0A6Q8PGZ8;A0A6Q8PHI7;H7C443;A0A6Q8PFZ6;A0A6Q8PH49;A0A6Q8PF45;A0A6Q8PGZ9;F8WCK4;A0A6Q8PGN7	A0A6Q8PGW4;A0A6Q8PGI6;A0A6Q8PGA8;A0A6Q8PHH9;P41250;A0A6Q8PGZ8;A0A6Q8PHI7;H7C443;A0A6Q8PFZ6	18;18;18;18;18;17;13;11;10;5;5;1;1;1	Glycine--tRNA ligase	GARS	40.1	69.931	616	3.3181	1.9624	28	0.88233	1.2115	15		1.58695
P17987;E7ERF2;E7EQR6;F5H282;F5GZ03;F5H136;F5H676;F5H726;F5GZI8;F5GYL4;F5H7Y1	P17987;E7ERF2;E7EQR6;F5H282	30;23;19;17;11;9;7;6;6;3;2	T-complex protein 1 subunit alpha	TCP1	71.8	60.343	556	1.8395	1.077	70	1.0113	2.0739	26		1.57545
P36578;H3BM89;H3BTP7;H3BU31	P36578;H3BM89;H3BTP7;H3BU31	10;6;5;5	60S ribosomal protein L4	RPL4	30.4	47.697	427	2.137	1.2552	24	1.3581	1.8381	12		1.54665
Q14192	Q14192	8	Four and a half LIM domains protein 2	FHL2	33.7	32.193	279	1.0836	0.75604	8	1.9498	2.3323	10		1.54417
P62280;M0QZC5;M0R1H5;M0R1H6	P62280;M0QZC5	11;10;4;3	40S ribosomal protein S11	RPS11	56.3	18.431	158	1.9531	1.2639	19	1.8743	1.7859	16		1.5249
Q5T5P2-3;Q5T5P2;Q5T5P2-6;Q5T5P2-10;Q5T5P2-4;Q5T5P2-8;Q5T5P2-9;Q5T5P2-2;Q5T5P2-7;Q5T5P0;Q5T5P1;A0A0U1RRK8	Q5T5P2-3;Q5T5P2;Q5T5P2-6;Q5T5P2-10;Q5T5P2-4;Q5T5P2-8;Q5T5P2-9;Q5T5P2-2;Q5T5P2-7	17;17;11;11;10;10;10;10;10;7;7;6	Sickle tail protein homolog	KIAA1217	15.1	162.36	1465	3.0561	2.4142	10	0.76687	0.62779	11		1.521
Q15084-3;Q15084;Q15084-4;Q15084-5;Q15084-2	Q15084-3;Q15084;Q15084-4;Q15084-5;Q15084-2	12;12;12;12;12	Protein disulfide-isomerase A6	PDIA6	43.5	47.837	437	1.8082	1.0606	28	1.7449	1.9713	5		1.51595
P39023;G5E9G0;B5MCW2;H7C422;H7C3M2;F8WCR1;Q92901	P39023;G5E9G0;B5MCW2;H7C422	11;9;6;6;4;3;1	60S ribosomal protein L3	RPL3	33.5	46.108	403	2.1014	1.3335	18	1.5753	1.6982	12		1.51585
P23396;P23396-2;E9PL09;E9PPU1;F2Z2S8;H0YCJ7;H0YEU2;H0YF32;E9PQ96;E9PJH4;E9PK82;E9PSF4;E9PQX2;H0YES8	P23396;P23396-2;E9PL09;E9PPU1;F2Z2S8;H0YCJ7;H0YEU2	15;14;13;11;9;9;9;7;6;6;6;4;3;1	40S ribosomal protein S3	RPS3	67.1	26.688	243	1.9636	1.3133	38	1.3673	1.6734	27		1.49335
A0A5F9ZHM4;P07195;A0A3B3IS95;A8MW50;C9J7H8;F5H793	A0A5F9ZHM4;P07195;A0A3B3IS95;A8MW50;C9J7H8;F5H793	14;14;11;10;9;8	L-lactate dehydrogenase B chain;L-lactate dehydrogenase	LDHB	44.9	37.294	341	2.1337	1.3657	40	1.2261	1.5937	17		1.4797
P62424;Q5T8U3;Q5T8U2	P62424;Q5T8U3	9;8;3	60S ribosomal protein L7a	RPL7A	29.3	29.995	266	1.9045	1.5401	21	1.1317	1.398	12		1.46905
P26373;J3QSB4;P26373-2;H3BTH3	P26373;J3QSB4;P26373-2	6;5;4;1	60S ribosomal protein L13	RPL13	29.4	24.261	211	2.4238	1.5956	7	1.2521	1.2992	10		1.4474
A0A0A0MRJ6;P22061;P22061-2;F6S8N6;A0A3F2YNX8;F8WDT3;F8WAV5;F8WAX2;C9J0F2;H7C4X2	A0A0A0MRJ6;P22061;P22061-2;F6S8N6;A0A3F2YNX8	12;12;12;11;10;3;3;3;2;1	Protein-L-isoaspartate O-methyltransferase;Protein-L-isoaspartate(D-aspartate) O-methyltransferase	PCMT1	50.9	30.315	285	1.7029	1.3904	16	1.4866	1.4902	31		1.4403
A0A6Q8PFJ0;P02545;P02545-3;P02545-6;A0A6Q8PHQ9;P02545-5;P02545-4;A0A6Q8PF80;A0A6Q8PGH0;A0A6Q8PFM1;A0A6Q8PF59;A0A0C4DGC5;A0A6Q8PFF5;Q03252	A0A6Q8PFJ0;P02545;P02545-3;P02545-6;A0A6Q8PHQ9;P02545-5;P02545-4;A0A6Q8PF80	26;26;25;24;23;20;20;17;12;6;6;4;1;1	Prelamin-A/C;Lamin-A/C	LMNA	39.2	80.902	729	2.4421	1.4076	45	1.1782	1.4457	32		1.42665
P62701;C9JEH7;P22090;Q8TD47	P62701	13;5;5;4	40S ribosomal protein S4, X isoform	RPS4X	49.8	29.597	263	1.7147	1.1651	21	1.27	1.5791	19		1.3721
A0A1X7SBZ2;A0A5H1ZRQ2;Q92841-1;Q92841-3;Q92841;Q92841-2	A0A1X7SBZ2;A0A5H1ZRQ2;Q92841-1;Q92841-3;Q92841;Q92841-2	15;15;15;15;15;14	Probable ATP-dependent RNA helicase DDX17	DDX17	23.6	80.253	729	1.8847	1.3527	7	0.93796	1.3777	7		1.3652
P62829;C9JD32;B9ZVP7;J3KT29;J3KTJ3	P62829;C9JD32;B9ZVP7;J3KT29	4;3;3;3;1	60S ribosomal protein L23	RPL23	37.9	14.865	140	2.1598	1.327	13	1.4027	1.3932	4		1.3601
Q13838;Q13838-2;A0A0G2JJZ9;Q5STU3;F6WLT2;A0A140T9X3;F6S4E6;A0A0A0MT12;F6TRA5;A0A140T9X9;A0A140T996;F6UJC5;A0A140TA18;A0A140T9L4;A0A140T973;A0A140T9K1;F6QYI9;A0A0G2JJL7;H0Y400;F6R6M7;A0A140T9K2;A0A140T9N3;H0YCC6	Q13838;Q13838-2;A0A0G2JJZ9;Q5STU3;F6WLT2;A0A140T9X3;F6S4E6;A0A0A0MT12;F6TRA5;A0A140T9X9;A0A140T996;F6UJC5;A0A140TA18	12;12;10;10;8;8;7;7;7;6;6;6;6;5;5;5;5;5;5;5;3;3;2	Spliceosome RNA helicase DDX39B	DDX39B	30.6	48.991	428	2.2659	1.3791	16	0.72321	1.329	19		1.35405
P38919;I3L3H2	P38919;I3L3H2	7;5	Eukaryotic initiation factor 4A-III;Eukaryotic initiation factor 4A-III, N-terminally processed	EIF4A3	19.7	46.871	411	2.1376	1.2938	4	1.2212	1.3969	6		1.34535
A0A2R8Y6J3;P46777;Q5T7N0	A0A2R8Y6J3;P46777	3;3;1	60S ribosomal protein L5	RPL5	12.2	27.045	238	1.8532	1.1687	5	1.101	1.5165	4		1.3426
P60842;J3KT12;P60842-2;J3KTB5;J3QS69;J3QL43;J3QR64;J3KSZ0;J3QLN6;J3KTN0;J3QKZ9;J3KS25;J3KS93;J3QL52;J3KT04;E7EMV8;J3QQP0;E9PBH4;F8WE11	P60842;J3KT12;P60842-2;J3KTB5;J3QS69;J3QL43;J3QR64;J3KSZ0	22;17;17;15;15;13;11;11;9;8;8;8;3;2;2;2;1;1;1	Eukaryotic initiation factor 4A-I	EIF4A1	64.5	46.153	406	2.0341	1.1887	61	1.1146	1.486	51		1.33735
P11142;E9PKE3;P11142-2;E9PN89;E9PNE6;A8K7Q2;E9PLF4;E9PQQ4;E9PQK7;E9PPY6;E9PI65;P54652;E9PN25;E9PS65;E9PM13	P11142;E9PKE3;P11142-2;E9PN89;E9PNE6	28;27;23;18;18;13;12;11;11;9;9;8;7;6;4	Heat shock cognate 71 kDa protein	HSPA8	52.9	70.897	646	1.8792	1.1278	84	0.52651	1.5457	84		1.33675
Q8WUM4;Q8WUM4-2;A0A3B3IT07;Q8WUM4-3;C9IZF9;F8WEQ7;F8WBR8	Q8WUM4;Q8WUM4-2	11;11;3;3;2;1;1	Programmed cell death 6-interacting protein	PDCD6IP	16.8	96.022	868	3.3487	2.1115	10	0.31203	0.55649	10		1.334
P08243-2;P08243;P08243-3;F8WEJ5;C9J057;C9JT45;C9JM09;C9JLN6	P08243-2;P08243;P08243-3;F8WEJ5	13;13;12;9;5;4;3;1	Asparagine synthetase [glutamine-hydrolyzing]	ASNS	35.9	62.168	540	4.1899	2.3535	7	0.14001	0.31316	9		1.33333
P46781;B5MCT8;C9JM19;F2Z3C0;A8MXK4	P46781;B5MCT8;C9JM19	4;3;3;1;1	40S ribosomal protein S9	RPS9	18.6	22.591	194	2.3305	1.3396	10	1.4334	1.3072	4		1.3234
P35579;P35579-2;Q5BKV1;P35749-4;P35749-3;P35749;P35749-2;B1AH99;A0A0C4DFM8;A0A494C024;E7ERA5;A0A2R8Y4C3;A1L2Z2;REV__S4R3H4;REV__E7EQT4;REV__Q9UKV3-5;REV__Q9UKV3;A0A6E1W127;A7E2Y1	P35579;P35579-2	110;66;14;11;11;11;11;9;4;3;2;2;2;1;1;1;1;1;1	Myosin-9	MYH9	52.6	226.53	1960	1.0148	0.61201	121	1.7434	2.0233	160		1.31766
P04350;M0R278;M0QYM7;M0R042;M0R1I1	P04350	18;5;4;3;2	Tubulin beta-4A chain	TUBB4A	54.3	49.585	444	1.3393	0.96959	7	1.1988	1.6611	4		1.31534
P09382;F8WEI7	P09382	6;1	Galectin-1	LGALS1	65.9	14.716	135	1.6102	1.0031	24	2.0343	1.6243	7		1.3137
P52209-2;P52209;K7EMN2;K7EM49;K7ELN9;K7EPF6	P52209-2;P52209	14;14;4;4;4;3	6-phosphogluconate dehydrogenase, decarboxylating	PGD	39.8	51.872	470	2.3511	1.3459	18	1.0077	1.2384	16		1.29215
F5GY37;J3KPX7;Q99623;Q99623-2;F5H3X6;F5GWA7;F5H0C5;F5H2D2;U3KPZ5	F5GY37;J3KPX7;Q99623;Q99623-2;F5H3X6;F5GWA7	9;9;9;8;7;6;3;2;1	Prohibitin-2	PHB2	37.1	29.723	267	1.7439	1.1899	13	0.98963	1.3876	5		1.28875
Q86UU1-2;Q86UU1;Q86UU1-3;A0A087WZL0;A0A087WTZ7;A0A087WXY7;Q6NSJ2	Q86UU1-2;Q86UU1;Q86UU1-3;A0A087WZL0	19;18;16;12;1;1;1	Pleckstrin homology-like domain family B member 1	PHLDB1	19.8	144.74	1319	2.929	2.0376	5	0.60573	0.53568	23		1.28664
Q93052;A0A087WZF1;C9JUT4;C9JXK9;C9J5C8;C9J4E3;C9JIY7;C9JT42;C9J3U9;C9J1K7;C9J2R5;C9JE51	Q93052;A0A087WZF1;C9JUT4	24;23;17;10;6;6;5;5;5;5;4;3	Lipoma-preferred partner	LPP	58.3	65.746	612	2.5049	1.4543	21	0.86643	1.1109	39		1.2826
A0A286YF22;O43175;A0A2C9F2M7;A0A286YFA2;A0A286YFL2;A0A286YFM8;A0A286YER3;A0A286YFC8;A0A286YFB2;A0A286YF34;A0A286YFF3;A0A286YFK5;A0A286YF78;A0A286YFE1	A0A286YF22;O43175;A0A2C9F2M7;A0A286YFA2;A0A286YFL2;A0A286YFM8	13;13;12;11;9;8;6;6;6;5;3;3;3;1	D-3-phosphoglycerate dehydrogenase	PHGDH	29.3	55.938	526	3.9649	2.3019	23	0.11165	0.22612	8		1.26401
P53985;Q5T8R5;Q5T8R3;P53985-2	P53985;Q5T8R5;Q5T8R3;P53985-2	4;3;2;2	Monocarboxylate transporter 1	SLC16A1	14.4	53.944	500	2.9654	1.7671	7	0.77303	0.75482	4		1.26096
P15880;H0YEN5;E9PQD7;E9PMM9;I3L404;E9PPT0;E9PM36;H3BNG3;H0YE27	P15880;H0YEN5;E9PQD7;E9PMM9;I3L404;E9PPT0	6;5;5;4;3;3;2;1;1	40S ribosomal protein S2	RPS2	23.9	31.324	293	1.8733	1.2611	19	0.85333	1.2555	4		1.2583
P84077;P61204;F5H423;P61204-2;F5H0C7;H0YGG7	P84077;P61204;F5H423;P61204-2;F5H0C7	6;6;5;4;3;1	ADP-ribosylation factor 1;ADP-ribosylation factor 3	ARF1;ARF3	43.6	20.697	181	2.2369	1.3257	10	1.2379	1.1893	11		1.2575
P06733;A0A2R8Y6G6;P06733-2;K7EM90;A0A2R8YEM5;A0A2R8Y879;K7ERS8;P13929-3;P13929-2;P13929;A0A2R8Y6I8;A0A2R8Y798;A0A2R8YEG5;E5RI09;E5RG95;K7EPM1;K7EKN2;E5RGZ4;F5H1C3	P06733;A0A2R8Y6G6;P06733-2	22;21;16;10;8;7;3;3;3;3;2;2;2;2;2;2;2;2;1	Alpha-enolase	ENO1	69.8	47.168	434	1.8504	1.0591	66	0.9971	1.4529	60		1.256
P13010;C9JZ81;H7C0H9	P13010	23;4;1	X-ray repair cross-complementing protein 5	XRCC5	44.3	82.704	732	1.9157	1.088	34	0.40706	1.3985	23		1.24325
P33947;P33947-2;H7BYF7;M0R1Y2;P24390-2;P24390;O43731;O43731-2	P33947;P33947-2	5;3;1;1;1;1;1;1	ER lumen protein-retaining receptor 2	KDELR2	32.5	24.422	212	2.4318	1.4538	4	1.0489	0.97141	7		1.2126
P08195-2;F5GZS6;J3KPF3;P08195-3;P08195;P08195-4;F5H0E2;H0YFS2;F5GZI0;F5H867;H0YFX4;F5GZR9	P08195-2;F5GZS6;J3KPF3;P08195-3;P08195;P08195-4	21;20;20;20;20;20;7;7;6;5;3;2	4F2 cell-surface antigen heavy chain	SLC3A2	47.6	57.944	529	3.9848	2.2885	20	0.099316	0.1347	34		1.2116
P04899;P04899-4;P04899-6;P04899-3;P04899-5;P04899-2;P63096;P63096-2;A0A3B3ITM0;P11488;P09471-2;P09471;P19087;A8MTJ3;A0A1W2PRE1;A2A2R6;A0A1W2PQK2;A0A087WTB6;Q5JWD1;H0Y7E8;A0A1W2PRJ7;A0A6Q8PGR1;A0A087WZE5;A0A1W2PS82;A0A3B3IUA8;Q5JWE9;H3BTM2;A0A1W2PP38;H0Y7F4;P38405-3;P38405;P38405-2	P04899;P04899-4;P04899-6;P04899-3;P04899-5;P04899-2;P63096;P63096-2	6;6;5;5;5;5;4;3;2;2;2;2;2;2;1;1;1;1;1;1;1;1;1;1;1;1;1;1;1;1;1;1	Guanine nucleotide-binding protein G(i) subunit alpha-2;Guanine nucleotide-binding protein G(i) subunit alpha-1	GNAI2;GNAI1	19.2	40.45	355	2.223	1.301	4	0.96659	1.1043	7		1.20265
P50991;P50991-2	P50991;P50991-2	15;14	T-complex protein 1 subunit delta	CCT4	37.3	57.924	539	2.1519	1.2472	34	0.7997	1.1339	12		1.19055
P05023-3;P05023-4;P05023;P05023-2;M0R116;A0A2R8YEY8;A0A0A0MT26;P13637;P13637-2;P13637-3;H0Y7C1;B1AKY9;P50993;Q5TC02;Q5TC01;Q13733	P05023-3;P05023-4;P05023;P05023-2	10;10;10;6;4;4;4;4;4;4;3;3;3;1;1;1	Sodium/potassium-transporting ATPase subunit alpha-1	ATP1A1	15.7	109.55	992	2.3671	1.307	7	0.50368	1.0515	6		1.17925
P14618;P14618-2;P14618-3;B4DNK4;H3BTN5;H3BR70;H3BQ34;H3BUW1;H3BTJ2;H3BT25;H3BU13;H3BN34;H3BQZ3;P30613-2;P30613	P14618;P14618-2;P14618-3;B4DNK4;H3BTN5;H3BR70	40;36;34;33;28;23;19;13;13;12;5;3;3;1;1	Pyruvate kinase PKM;Pyruvate kinase	PKM	74.6	57.936	531	1.4504	0.89703	160	0.76439	1.4544	81		1.17571
P57088;D6RAA6;H0Y8N0	P57088;D6RAA6;H0Y8N0	5;4;3	Transmembrane protein 33	TMEM33	20.2	27.978	247	2.5255	1.4616	4	0.94468	0.85655	5		1.15908
E7EPB3;P50914	E7EPB3;P50914	3;3	60S ribosomal protein L14	RPL14	28.2	14.558	124	2.0076	1.3889	5	0.7796	0.90856	9		1.14873
P18206-2;P18206;P18206-3;A0A096LPE1	P18206-2;P18206	30;30;8;2	Vinculin	VCL	38	116.72	1066	2.4531	1.4052	29	0.57385	0.89025	45		1.14772
P05141;Q9H0C2	P05141	13;3	ADP/ATP translocase 2;ADP/ATP translocase 2, N-terminally processed	SLC25A5	40.3	32.852	298	2.1426	1.2794	35	0.77561	1.0148	25		1.1471
P14625;Q96GW1;A0A1W2PRR1;H0YIV0;F8W026;Q58FF3	P14625	23;9;9;4;3;3	Endoplasmin	HSP90B1	31.8	92.468	803	2.2715	1.362	39	0.69051	0.89696	12		1.12948
P63104;E7EX29;B0AZS6;E7ESK7;P63104-2;B7Z2E6;H0YB80;E9PD24;E7EVZ2;E5RGE1;E5RIR4	P63104;E7EX29;B0AZS6;E7ESK7;P63104-2	11;10;8;6;6;5;5;4;4;3;3	14-3-3 protein zeta/delta	YWHAZ	49.8	27.745	245	2.3339	1.551	38	0.63536	0.70433	19		1.12766
P04843;B7Z4L4;F8WF32	P04843;B7Z4L4	19;12;5	Dolichyl-diphosphooligosaccharide--protein glycosyltransferase subunit 1	RPN1	41.7	68.569	607	1.8832	1.1433	27	0.91045	1.111	12		1.12715
F8VPD4;P27708;H7C3Z5;H7BZB3;H7C2E4	F8VPD4;P27708	14;14;1;1;1	CAD protein;Glutamine-dependent carbamoyl-phosphate synthase;Aspartate carbamoyltransferase;Dihydroorotase	CAD	8	236.02	2162	2.2066	1.2798	10	1.0968	0.96701	6		1.1234
P29401;P29401-2;A0A0B4J1R6;E9PFF2;F8W888	P29401;P29401-2;A0A0B4J1R6	16;16;15;7;1	Transketolase	TKT	40	67.877	623	3.4724	2.0747	23	0.1188	0.16407	14		1.11939
Q15149-7;Q15149-8;Q15149-9;Q15149-5;Q15149-4;Q15149-6;Q15149-3;Q15149-2;Q15149;H0YDN1;E9PMV1;E9PKG0;E9PQ28;E9PIA2	Q15149-7;Q15149-8;Q15149-9;Q15149-5;Q15149-4;Q15149-6;Q15149-3;Q15149-2;Q15149;H0YDN1	78;78;78;78;78;78;78;78;78;63;13;4;2;2	Plectin	PLEC	22.7	512.6	4515	3.2404	1.8798	50	0.38591	0.35444	51		1.11712
B5MDF5;P62826;J3KQE5;F5H018;H0YFC6;B4DV51;A0A087X0W0	B5MDF5;P62826;J3KQE5;F5H018	11;11;10;9;5;5;1	GTP-binding nuclear protein Ran	RAN	45.1	26.224	233	1.9751	1.2639	23	0.9715	0.96494	20		1.11442
A0A087WVQ6;Q00610-2;Q00610;J3KS13;A0A087WX41;P53675-2;P53675;K7EJJ5;J3QL20;J3KSQ2	A0A087WVQ6;Q00610-2;Q00610	44;44;44;11;9;9;9;3;2;2	Clathrin heavy chain;Clathrin heavy chain 1	CLTC	34.7	192.06	1679	2.5829	1.5484	49	0.73408	0.67665	10		1.11252
Q99832;Q99832-3;Q99832-4;Q99832-2;F8WAM2;F8WBP8	Q99832;Q99832-3;Q99832-4;Q99832-2	22;21;18;14;5;1	T-complex protein 1 subunit eta	CCT7	57.1	59.366	543	2.2333	1.3025	43	0.78099	0.91728	14		1.10989
P19367-4;P19367-2;P19367;P19367-3;B1AR62;E9PB90;P52789;Q2TB90;Q2TB90-3;Q2TB90-2;P52790	P19367-4;P19367-2;P19367;P19367-3	18;18;18;18;3;3;3;2;1;1;1	Hexokinase-1	HK1	22.8	101.08	905	2.716	1.5381	13	0.41631	0.67724	15		1.10767
P50395;P50395-2;Q5SX87;Q5SX91;V9GYF8;Q5SX90;Q5SX86;V9GYJ7;G5E9U5	P50395;P50395-2	18;15;8;6;5;5;5;4;2	Rab GDP dissociation inhibitor beta	GDI2	51	50.663	445	1.9323	1.279	38	0.85431	0.92993	16		1.10447
P08670;B0YJC4;B0YJC5;A0A1B0GTT5;A0A1B0GVG8;H7C5W5;P41219;P41219-2;F8W835;E7EMV2;E7ESP9;Q16352;P07197-2;P07196;P07197	P08670;B0YJC4;B0YJC5	34;32;18;9;5;4;4;4;1;1;1;1;1;1;1	Vimentin	VIM	75.1	53.651	466	3.178	1.8985	66	0.10071	0.30759	25		1.10305
P46108;I3L297	P46108	17;7	Adapter molecule crk	CRK	57.6	33.83	304	2.3119	1.4474	8	0.67199	0.73655	48		1.09198
P22102;P22102-2;C9JBJ1;C9JTV6;F8WD69;C9JZG2;C9JKQ7;A0A140TA71;H7C366	P22102;P22102-2	11;6;3;3;3;2;2;2;1	Trifunctional purine biosynthetic protein adenosine-3;Phosphoribosylamine--glycine ligase;Phosphoribosylformylglycinamidine cyclo-ligase;Phosphoribosylglycinamide formyltransferase	GART	15.5	107.77	1010	2.501	1.4664	9	0.38603	0.70957	6		1.08798
Q9UHD1;Q9UHD1-2;E9PPQ5;E9PIZ4;E9PSD5;E9PHZ2;E9PL00;E9PIF7	Q9UHD1;Q9UHD1-2;E9PPQ5;E9PIZ4;E9PSD5	14;13;8;7;7;6;2;1	Cysteine and histidine-rich domain-containing protein 1	CHORDC1	56.9	37.489	332	2.1114	1.6912	8	0.38635	0.43942	30		1.06531
P00338;P00338-3;P00338-5;P00338-4;P00338-2;F5GXY2;F5GYU2;F5GXH2;F5H5J4;F5H6W8;F5GZQ4;F5H8H6;F5GXC7;F5GWW2;F5GXU1;F5H5G7;F5H155;A0A087WUM2;G3XAP5;F5H245;Q6ZMR3;P07864	P00338;P00338-3;P00338-5;P00338-4;P00338-2;F5GXY2	16;16;12;12;12;8;7;6;4;4;2;1;1;1;1;1;1;1;1;1;1;1	L-lactate dehydrogenase A chain	LDHA	49.1	36.688	332	1.4992	0.90716	69	0.80823	1.1765	19		1.04183
Q96AC1;Q96AC1-3;Q96AC1-2;H0YJ34;A0A0U1RRM8;G3V281;H0YJB6;G3V5R2;G3V3J0;G3V379;G3V1L6;Q9BQL6-4;Q9BQL6-2;Q9BQL6	Q96AC1;Q96AC1-3;Q96AC1-2;H0YJ34;A0A0U1RRM8	28;28;25;23;20;6;5;5;5;1;1;1;1;1	Fermitin family homolog 2	FERMT2	47.6	77.86	680	2.1428	1.3065	17	0.22889	0.72722	42		1.01686
P40227;P40227-2;J3KRI6	P40227;P40227-2	21;18;1	T-complex protein 1 subunit zeta	CCT6A	48.8	58.024	531	2.1724	1.2432	46	0.3391	0.77768	18		1.01044
O00231;O00231-2;J3QRY4;J3QS13	O00231;O00231-2	10;10;4;1	26S proteasome non-ATPase regulatory subunit 11	PSMD11	28.4	47.463	422	2.2608	1.3762	9	1.0243	0.64133	7		1.00876
O95782-2;O95782;O94973-3;O94973;O94973-2;E9PR62;A0A0G2JQM1;A0A0G2JS82;A0A0G2JS17;A0A0G2JQT9;H0YDE9;H0YEG0;A0A0G2JRF9;A0A0G2JQA4;M0R2D9;E9PPZ3;E9PS94;E9PQP4;E9PNC4;E9PPY8;A0A0G2JRS3	O95782-2;O95782	12;12;4;4;4;3;3;3;2;2;2;2;2;2;1;1;1;1;1;1;1	AP-2 complex subunit alpha-1	AP2A1	15.5	105.36	955	1.4632	0.82693	5	0.81633	1.1789	12		1.00292
H0Y4R1;P12268;E7ETK5	H0Y4R1;P12268	10;10;4	Inosine-5-monophosphate dehydrogenase 2	IMPDH2	31.1	50.957	470	2.3769	1.4966	11	0.40171	0.50265	4		0.999625
F8W6I7;P09651-3;P09651-2;P09651;F8VZ49;Q32P51;F8VTQ5;F8W646;H0YH80;A0A2R8Y4L2;F8VYN5	F8W6I7;P09651-3;P09651-2;P09651;F8VZ49;Q32P51;F8VTQ5;F8W646	12;12;12;12;8;8;6;6;5;5;4	Heterogeneous nuclear ribonucleoprotein A1;Heterogeneous nuclear ribonucleoprotein A1, N-terminally processed;Heterogeneous nuclear ribonucleoprotein A1-like 2	HNRNPA1;HNRNPA1L2	46.9	33.155	307	2.3466	1.8048	13	0.19657	0.18923	11		0.997015
P0DPH8;P0DPH7;P0DPH7-2;Q6PEY2	P0DPH8;P0DPH7;P0DPH7-2;Q6PEY2	24;24;20;20	Tubulin alpha-3E chain	TUBA3E	68.2	49.959	450	1.6309	0.93392	9	0.17154	1.0587	5		0.99631
P07900;P07900-2;G3V2J8;Q58FG0;Q14568	P07900;P07900-2	35;35;9;6;5	Heat shock protein HSP 90-alpha	HSP90AA1	53.6	84.659	732	1.7054	1.0559	43	0.29307	0.93327	18		0.994585
P33993;P33993-3;P33993-2;C9J8M6	P33993;P33993-3	16;14;6;2	DNA replication licensing factor MCM7	MCM7	28.7	81.307	719	1.3487	0.7966	12	1.0116	1.1887	16		0.99265
O14980;C9IZS4;C9JQ02;C9JV99;C9J673;C9JKM9;C9JF49;C9IYM2;H7BZC5;F8WF71	O14980	16;2;2;2;2;2;1;1;1;1	Exportin-1	XPO1	22.5	123.38	1071	1.8188	1.0292	16	0.48609	0.9317	7		0.98045
P60709;E7EVS6;A0A6Q8PFE4;A0A2R8Y793;A0A2R8YGF8;G5E9R0;A0A6Q8PH58;C9JUM1;C9JZR7;C9JTX5;A5A3E0;A0A2R8YEA7;A0A2R8YFE2;F8WCH0;A0A6Q8PGD7	P60709;E7EVS6;A0A6Q8PFE4;A0A2R8Y793	22;19;18;17;10;9;9;8;8;6;6;5;4;3;2	Actin, cytoplasmic 1;Actin, cytoplasmic 1, N-terminally processed	ACTB	78.1	41.736	375	0.87483	0.65267	113	1.2623	1.274	83		0.963335
P08238;Q58FF7	P08238	45;17	Heat shock protein HSP 90-beta	HSP90AB1	65.3	83.263	724	2.4055	1.467	100	0.32928	0.42467	82		0.945835
P12236;P12235;V9GYG0	P12236;P12235;V9GYG0	12;7;6	ADP/ATP translocase 3;ADP/ATP translocase 3, N-terminally processed;ADP/ATP translocase 1	SLC25A6;SLC25A4	44.3	32.866	298	1.7401	1.0202	7	0.64727	0.86664	7		0.94342
O75131;A0A087WYQ3;A0A087WXR6;E5RHZ0;H0YB26;A0A087WUS8;E5RFT7;Q9HCH3-2;Q96FN4-2;Q96FN4;Q8IYJ1;Q96A23;O95741;Q9UBL6-2;Q96A23-2;Q9HCH3;O95741-2;Q9UBL6	O75131;A0A087WYQ3	8;5;3;3;3;2;1;1;1;1;1;1;1;1;1;1;1;1	Copine-3	CPNE3	20.1	60.13	537	1.8581	1.1108	5	0.37755	0.76987	8		0.940335
E7ENZ3;P48643;B7ZAR1;E9PCA1;P48643-2;D6RIZ7;H0Y914	E7ENZ3;P48643;B7ZAR1;E9PCA1;P48643-2	20;20;18;18;18;2;1	T-complex protein 1 subunit epsilon	CCT5	41.2	53.848	486	1.9565	1.2235	39	0.41551	0.65338	19		0.93844
Q2M2I8;Q2M2I8-2;E9PG46;K4DI97;Q9NSY1-2;Q9NSY1-3;Q9NSY1	Q2M2I8;Q2M2I8-2;E9PG46	24;23;19;2;2;2;2	AP2-associated protein kinase 1	AAK1	37	103.88	961	1.1131	1.7866	4	0.082142	0.081914	21		0.934257
P27348;E9PG15	P27348;E9PG15	8;6	14-3-3 protein theta	YWHAQ	35.5	27.764	245	1.7549	1.1499	9	0.4431	0.70675	6		0.928325
Q9NQ88;A0A0U1RQD1;A0A6Q8PFP0	Q9NQ88	3;1;1	Fructose-2,6-bisphosphatase TIGAR	TIGAR	15.2	30.062	270	1.5049	0.89253	4	0.76682	0.96299	5		0.92776
P18085;C9JPM4;C9JAK5;U3KQF2	P18085;C9JPM4;C9JAK5;U3KQF2	6;5;4;3	ADP-ribosylation factor 4	ARF4	37.2	20.511	180	1.0812	0.62343	7	1.3014	1.225	5		0.924215
P08133-2;P08133;E5RK69;E7EMC6;E5RJF5;E5RI05;E5RK63;E5RFF0;H0YC77;E5RIU8;E5RJR0	P08133-2;P08133;E5RK69;E7EMC6	11;11;9;8;3;3;3;3;2;1;1	Annexin A6;Annexin	ANXA6	19.8	72.423	641	2.6447	1.5107	18	0.30417	0.33717	5		0.923935
P27824;P27824-2;P27824-3;H0Y9Q7;D6RAQ8;D6RAU8;D6RB85;D6RDP7;D6RGY2;D6RHJ3;D6RD16;D6RFL1;H0Y9H1	P27824;P27824-2;P27824-3	7;7;5;3;2;2;2;2;2;1;1;1;1	Calnexin	CANX	13.3	67.567	592	1.6538	0.96831	8	0.77243	0.87921	5		0.92376
Q14315;Q14315-2	Q14315;Q14315-2	97;96	Filamin-C	FLNC	49.9	291.02	2725	2.5239	1.4762	88	0.36428	0.35511	85		0.915655
P49368;P49368-2;B4DUR8;E9PRC8;Q5SZX6;E9PM09;Q5SZX9;E9PQ35;Q5SZW8	P49368;P49368-2;B4DUR8	22;21;20;5;4;3;3;2;1	T-complex protein 1 subunit gamma	CCT3	51.4	60.533	545	1.9513	1.2038	39	0.51408	0.61556	14		0.90968
B0QY90;B0QY89;Q9Y262;Q9Y262-2;C9JHP4;C9K0Q7	B0QY90;B0QY89;Q9Y262;Q9Y262-2	12;12;12;11;1;1	Eukaryotic translation initiation factor 3 subunit L	EIF3L	28.1	55.161	466	2.3873	1.3422	10	0.34022	0.47084	5		0.90652
P22626;P22626-2;A0A087WUI2	P22626;P22626-2;A0A087WUI2	9;8;7	Heterogeneous nuclear ribonucleoproteins A2/B1	HNRNPA2B1	30.3	37.429	353	2.839	1.6611	12	0.13042	0.15057	7		0.905835
J3KTA4;P17844-2;P17844;J3KRZ1;J3QSF1;J3QRQ7;J3QR02;J3KRX8;J3KTQ4;A0A0U1RQJ0;X6RLV5	J3KTA4;P17844-2;P17844;J3KRZ1	17;17;17;9;6;5;2;2;2;1;1	Probable ATP-dependent RNA helicase DDX5	DDX5	29.5	69.086	614	2.3687	1.3502	18	0.15657	0.45719	24		0.903695
P27695;G3V5Q1;G3V3M6;A0A0C4DGK8;G3V3C7;H7C4A8;G3V5M0;G3V359;G3V5D9	P27695;G3V5Q1;G3V3M6;A0A0C4DGK8;G3V3C7	8;6;6;4;4;3;3;3;2	DNA-(apurinic or apyrimidinic site) lyase;DNA-(apurinic or apyrimidinic site) lyase, mitochondrial	APEX1	37.4	35.554	318	1.7874	1.1853	8	0.54706	0.62124	5		0.90327
P54577;A0A6Q8PFX2;A0A0C4DGZ5;A0A6Q8PFX4;A0A6Q8PF15;A0A6Q8PFC1	P54577;A0A6Q8PFX2	17;16;7;7;6;5	Tyrosine--tRNA ligase, cytoplasmic;Tyrosine--tRNA ligase, cytoplasmic, N-terminally processed	YARS	38.8	59.143	528	2.5798	1.6422	12	0.12322	0.16306	10		0.90263
Q15654;H7BZE2	Q15654	15;7	Thyroid receptor-interacting protein 6	TRIP6	59.7	50.287	476	0.94818	0.56298	20	0.68095	1.2356	35		0.89929
P13639;M0R0I6	P13639	45;1	Elongation factor 2	EEF2	60.7	95.337	858	1.7408	1.0401	91	0.34469	0.75845	76		0.899275
P23528;G3V1A4;E9PP50;E9PK25;E9PQB7;E9PLJ3;E9PS23;Q9Y281-3;Q9Y281	P23528;G3V1A4;E9PP50;E9PK25;E9PQB7	11;10;10;10;7;5;5;3;3	Cofilin-1	CFL1	64.5	18.502	166	1.5238	0.98116	31	0.82876	0.81305	19		0.897105
P30101	P30101	21	Protein disulfide-isomerase A3	PDIA3	49.3	56.782	505	1.5981	0.99153	31	0.42054	0.7989	15		0.895215
O15144;H7C3F9;C9JTV5;G5E9J0;G5E9S7	O15144	10;4;2;2;1	Actin-related protein 2/3 complex subunit 2	ARPC2	42.3	34.333	300	2.2051	1.3572	6	0.28014	0.42143	8		0.889315
P55072;C9JUP7;C9IZA5	P55072	27;3;3	Transitional endoplasmic reticulum ATPase	VCP	45.2	89.321	806	2.2806	1.2832	49	0.22596	0.47569	7		0.879445
Q92499;F1T0B3;A0A087X2G1;Q92499-3;Q92499-2	Q92499;F1T0B3;A0A087X2G1;Q92499-3;Q92499-2	11;10;10;10;9	ATP-dependent RNA helicase DDX1	DDX1	23.2	82.431	740	1.7874	1.0173	15	0.25124	0.72533	6		0.871315
P63010-3;P63010;P63010-2;A0A087X253;A0A087WU93;A0A087WZQ6;A0A087WYD1;K7EN71;K7ERB2;K7EJ01	P63010-3;P63010;P63010-2;A0A087X253;A0A087WU93;A0A087WZQ6;A0A087WYD1	12;12;12;11;7;7;6;1;1;1	AP-2 complex subunit beta	AP2B1	18	98.117	880	1.4285	0.87682	10	0.23725	0.84436	10		0.86059
P18669;P15259;Q8N0Y7	P18669	7;3;2	Phosphoglycerate mutase 1	PGAM1	38.6	28.804	254	2.3998	1.5129	4	0.15925	0.20149	6		0.857195
Q15738;C9JDR0	Q15738;C9JDR0	8;4	Sterol-4-alpha-carboxylate 3-dehydrogenase, decarboxylating	NSDHL	31.6	41.9	373	1.3764	0.89351	4	0.77647	0.81171	9		0.85261
P11021	P11021	24	78 kDa glucose-regulated protein	HSPA5	42.8	72.332	654	1.6832	0.98891	53	0.5136	0.71332	40		0.851115
P60174;P60174-3;P60174-4;U3KQF3;U3KPZ0;U3KPS5	P60174;P60174-3;P60174-4;U3KQF3;U3KPZ0	10;10;7;5;5;2	Triosephosphate isomerase	TPI1	52.2	26.669	249	1.7486	1.1503	12	0.4999	0.54806	7		0.84918
P07237;H7BZ94;H0Y3Z3;I3L398;I3L312;I3NI03;I3L4M2;I3L0S0;I3L3U6;I3L514;I3L3P5	P07237;H7BZ94;H0Y3Z3	23;21;14;10;7;6;5;5;5;2;2	Protein disulfide-isomerase	P4HB	51	57.116	508	1.6307	1.0068	35	0.67618	0.68711	6		0.846955
P29317;P29317-2;J3KR66;Q96L35;B1AKC9;E9PG71;A0A3B3IRY8;A0A0B4J1T8;Q9UF33-2;Q9UF33-3;P54762-5;P54764-2;P54762;P54764;P29323-2;P54760;P29323-3;Q15375-2;Q15375-4;Q15375;P54753;Q9UF33;P29323	P29317	21;8;1;1;1;1;1;1;1;1;1;1;1;1;1;1;1;1;1;1;1;1;1	Ephrin type-A receptor 2	EPHA2	25.8	108.27	976	1.1214	0.66416	15	0.65914	1.0268	33		0.84548
Q15758;M0QXM4;M0QX44;Q15758-3;Q15758-2;M0R144	Q15758;M0QXM4;M0QX44;Q15758-3;Q15758-2	8;7;5;5;5;2	Neutral amino acid transporter B(0);Amino acid transporter	SLC1A5	14.6	56.598	541	2.6926	1.5136	9	0.16957	0.167	7		0.8403
Q14204;A0A2R8Y706;A0A2R8Y6H2;A0A2R8Y542;A0A2R8Y5T0;A0A2R8YFZ7;A0A2R8Y6I5	Q14204	18;6;5;4;4;3;1	Cytoplasmic dynein 1 heavy chain 1	DYNC1H1	5.9	532.4	4646	2.1772	1.2776	18	0.39547	0.39865	5		0.838125
P04406;P04406-2;E7EUT5;O14556	P04406;P04406-2;E7EUT5	14;12;11;1	Glyceraldehyde-3-phosphate dehydrogenase	GAPDH	54.6	36.053	335	1.304	0.85493	54	0.6712	0.80163	17		0.82828
P62258;P62258-2;K7EIT4;B4DJF2;I3L3T1;K7EM20;I3L0W5	P62258;P62258-2	11;10;5;4;4;4;1	14-3-3 protein epsilon	YWHAE	48.6	29.174	255	1.6412	1.0813	15	0.51228	0.57326	8		0.82728
Q14974;Q14974-2;J3KTM9;J3QR48;J3QKQ5;J3QRG4	Q14974;Q14974-2;J3KTM9	20;13;12;7;5;1	Importin subunit beta-1	KPNB1	27.2	97.169	876	1.7	0.99221	35	0.44399	0.65881	10		0.82551
Q9UBT2;Q9UBT2-2;U3KQ93;K7EPL2;U3KQ55;K7ES38;K7ESK7	Q9UBT2;Q9UBT2-2	7;5;3;3;1;1;1	SUMO-activating enzyme subunit 2	UBA2	17.5	71.223	640	1.8994	1.0711	4	0.29803	0.56756	4		0.81933
P52907	P52907	8	F-actin-capping protein subunit alpha-1	CAPZA1	45.5	32.922	286	1.4387	0.89739	7	0.54865	0.74085	13		0.81912
P31946-2;P31946;Q4VY20;A0A0J9YWZ2;Q4VY19;A0A0J9YWE8	P31946-2;P31946	8;8;2;2;2;2	14-3-3 protein beta/alpha;14-3-3 protein beta/alpha, N-terminally processed	YWHAB	46.3	27.85	244	2.0241	1.2844	13	0.3275	0.35307	7		0.818735
Q9Y678;H0Y8X7	Q9Y678	13;2	Coatomer subunit gamma-1	COPG1	20.1	97.717	874	1.9149	1.1458	8	0.27477	0.48809	7		0.816945
Q9Y230;Q9Y230-2;M0R0Y3;X6R2L4;M0R0Z0;A0A1W2PS48;M0QXI6	Q9Y230;Q9Y230-2;M0R0Y3	7;6;5;2;1;1;1	RuvB-like 2	RUVBL2	19	51.156	463	2.371	1.4218	5	0.16933	0.21158	5		0.81669
Q15181;Q5SQT6	Q15181;Q5SQT6	8;4	Inorganic pyrophosphatase	PPA1	32.9	32.66	289	1.3172	0.97279	7	0.54933	0.6466	9		0.809695
O60506-4;O60506-3;O60506-2;O60506;B7Z645;O60506-5;F6UXX1	O60506-4;O60506-3;O60506-2;O60506;B7Z645;O60506-5	10;10;10;10;8;7;4	Heterogeneous nuclear ribonucleoprotein Q	SYNCRIP	23.3	58.735	527	1.9071	1.084	16	0.3297	0.52599	6		0.804995
A0A024R571;Q9H4M9;C9JC03;C9J2Z4;Q9NZN3;C9JDQ8;C9JIJ3;C9IZH1;Q9NZN3-2	A0A024R571;Q9H4M9;C9JC03;C9J2Z4;Q9NZN3	13;13;11;8;7;5;4;4;3	EH domain-containing protein 1;EH domain-containing protein 3	EHD1;EHD3	28.1	61.927	548	2.3018	1.3784	4	0.11429	0.22754	12		0.80297
C9J9K3;A0A0C4DG17;P08865;F8WD59	C9J9K3;A0A0C4DG17;P08865;F8WD59	10;10;10;7	40S ribosomal protein SA	RPSA	47.9	29.404	263	2.0335	1.2426	12	0.34095	0.35342	5		0.79801
Q9UJS0;Q9UJS0-2;O75746-2;O75746;R4GN64	Q9UJS0;Q9UJS0-2	13;13;3;3;2	Calcium-binding mitochondrial carrier protein Aralar2	SLC25A13	26.7	74.175	675	1.3808	0.79319	12	0.7083	0.80057	17		0.79688
P78371;F5GWF6;P78371-2;F8VQ14	P78371;F5GWF6;P78371-2;F8VQ14	23;21;21;18	T-complex protein 1 subunit beta	CCT2	58.5	57.488	535	2.0592	1.229	40	0.20111	0.36142	15		0.79521
B1AK88;P47756-2;B1AK87;P47756;B1AK85;A0A6I8PRV6	B1AK88;P47756-2;B1AK87;P47756;B1AK85	13;13;10;10;7;3	F-actin-capping protein subunit beta	CAPZB	43.9	33.781	301	1.4883	0.9422	11	0.54805	0.63882	16		0.79051
Q9Y696;A6PVS0;A0A2R8Y4M1;A0A5F9ZHK1;A0A2R8YGW2;A0A2R8Y615;Q9NZA1-3;O15247;Q9NZA1-2;Q9NZA1;Q96NY7-2;Q96NY7	Q9Y696	9;1;1;1;1;1;1;1;1;1;1;1	Chloride intracellular channel protein 4	CLIC4	41.9	28.772	253	0.84681	0.74902	4	0.66093	0.82916	6		0.78909
P46109	P46109	17	Crk-like protein	CRKL	61.7	33.777	303	1.4774	0.89814	13	0.63424	0.67499	48		0.786565
P26639;P26639-2;D6R9F8;A2RTX5-2;A2RTX5;D6RBR8;D6RCA5;D6RDJ6;B7ZLP8	P26639;P26639-2	25;24;2;2;2;1;1;1;1	Threonine--tRNA ligase, cytoplasmic	TARS	41.8	83.434	723	2.5032	1.4321	29	0.058196	0.13847	14		0.785285
Q08211;Q08211-2	Q08211	23;5	ATP-dependent RNA helicase A	DHX9	21.8	140.96	1270	2.2155	1.2914	16	0.30488	0.27495	21		0.783175
Q01581;D6RIW1;P54868-3;P54868-2;P54868	Q01581	9;1;1;1;1	Hydroxymethylglutaryl-CoA synthase, cytoplasmic	HMGCS1	29.6	57.293	520	2.2375	1.3218	7	0.13809	0.23399	6		0.777895
Q86W92-4;Q86W92;Q86W92-3;Q86W92-2;F5GZP6;H0YFE4;A0A0A0MTP2;F5H6Q7;F5H0E0;F5H495;H0YGH8;Q86W92-5	Q86W92-4;Q86W92;Q86W92-3;Q86W92-2;F5GZP6	10;10;9;9;8;2;2;1;1;1;1;1	Liprin-beta-1	PPFIBP1	14.4	110.3	980	1.4852	0.87827	6	0.58031	0.67731	8		0.77779
P62136;P62136-2;E9PMD7;F8VYE8;F8W0W8;P62136-3;P36873;P36873-2;F8VR82;A0A087WYY5;F5H1L6;F5H037;H0Y3Y6;F8WE71;F8W1A0	P62136;P62136-2;E9PMD7;F8VYE8;F8W0W8;P62136-3;P36873;P36873-2;F8VR82	14;12;10;9;9;9;9;9;8;4;3;3;2;1;1	Serine/threonine-protein phosphatase PP1-alpha catalytic subunit;Serine/threonine-protein phosphatase;Serine/threonine-protein phosphatase PP1-gamma catalytic subunit	PPP1CA;PPP1CC	46.1	37.512	330	1.5896	0.99041	5	0.54398	0.56402	24		0.777215
Q7L2H7;J3KNJ2;H0YCQ8;Q7L2H7-2;E9PN86;E9PRI2;E9PRY0;E7ESM3	Q7L2H7;J3KNJ2;H0YCQ8;Q7L2H7-2	7;4;4;4;2;1;1;1	Eukaryotic translation initiation factor 3 subunit M	EIF3M	32.1	42.502	374	1.8652	1.1019	5	0.40905	0.44298	5		0.77244
Q13148;B1AKP7;G3V162;A0A087X260;A0A087WYY0;A0A087WXQ5;A0A087WV68;A0A087WX29;A0A0A0N0M3;Q13148-4;A0A087WW61;A0A087WX67;A0A087WXV3;K7EN94;A0A087WZC9;K7EJM5;A0A1W2PNU8;A0A087WZM1;A0A087WYE7;A0A087WTZ4;K7EL26;K7EJ99;A0A0A0MSV7	Q13148;B1AKP7;G3V162;A0A087X260;A0A087WYY0;A0A087WXQ5;A0A087WV68;A0A087WX29;A0A0A0N0M3;Q13148-4;A0A087WW61;A0A087WX67;A0A087WXV3;K7EN94	7;6;6;6;6;5;5;5;5;5;4;4;4;4;3;3;3;2;2;1;1;1;1	TAR DNA-binding protein 43	TARDBP;TDP43	26.6	44.739	414	1.8939	1.142	12	0.37947	0.40286	10		0.77243
Q06210-2;Q06210;A0A6I8PRN4;A0A6I8PTT9;O94808;A0A6I8PRT6;E5RJP4	Q06210-2;Q06210;A0A6I8PRN4;A0A6I8PTT9	12;12;11;10;2;1;1	Glutamine--fructose-6-phosphate aminotransferase [isomerizing] 1	GFPT1	22.5	76.758	681	1.9663	1.1062	10	0.27822	0.43684	9		0.77152
P19525;P19525-2;F8WBH4;C9JZT2	P19525;P19525-2	4;3;1;1	Interferon-induced, double-stranded RNA-activated protein kinase	EIF2AK2	8.3	62.094	551	1.4576	0.85742	5	0.5318	0.68429	4		0.770855
P14868-2;P14868;H7BZ35;C9J7S3;C9JLC1;C9JQM9;H7C278	P14868-2;P14868;H7BZ35	12;12;6;4;4;3;2	Aspartate--tRNA ligase, cytoplasmic	DARS	35.9	45.771	401	1.89	1.1435	12	0.29662	0.39484	6		0.76917
O15371-2;O15371-3;O15371;B0QYA5;B0QYA6;B0QYA8;B0QYA4	O15371-2;O15371-3;O15371;B0QYA5	9;9;9;5;3;2;1	Eukaryotic translation initiation factor 3 subunit D	EIF3D	30.9	58.14	499	1.811	1.1104	9	0.25877	0.42682	9		0.76861
P14324-2;P14324;A0A087X1D8;A0A087WVN4;A0A087WTP2;A0A087X090	P14324-2;P14324;A0A087X1D8;A0A087WVN4	5;5;3;3;2;2	Farnesyl pyrophosphate synthase	FDPS	17	40.532	353	2.1437	1.2594	4	0.23116	0.27513	6		0.767265
Q02790;H0YFG2;F5H1U3;F5H120	Q02790	16;2;2;1	Peptidyl-prolyl cis-trans isomerase FKBP4;Peptidyl-prolyl cis-trans isomerase FKBP4, N-terminally processed	FKBP4	43.4	51.804	459	2.3582	1.3874	17	0.12242	0.145	16		0.7662
B3KS98;O15372;A0A087WZK9;E5RJT0;E5RGU4;E5RFW7;E5RFH0	B3KS98;O15372;A0A087WZK9;E5RJT0	8;8;7;5;3;2;2	Eukaryotic translation initiation factor 3 subunit H	EIF3H	27	41.581	366	2.3187	1.373	5	0.11103	0.14985	7		0.761425
Q14152-2;Q14152	Q14152-2;Q14152	10;10	Eukaryotic translation initiation factor 3 subunit A	EIF3A	11.7	162.63	1348	2.3928	1.3746	6	0.17955	0.14425	5		0.759425
P23526;P23526-2	P23526;P23526-2	12;11	Adenosylhomocysteinase	AHCY	30.1	47.716	432	1.6215	1.0173	16	0.47081	0.49999	11		0.758645
Q7KZF4;H7C597	Q7KZF4	32;6	Staphylococcal nuclease domain-containing protein 1	SND1	47.3	102	910	1.7735	1.0273	17	0.15536	0.48366	40		0.75548
P46940;A0A0J9YXZ5;H0YLE8;F2Z2E2;Q86VI3;H0YKA5;A0A087WWP1	P46940;A0A0J9YXZ5;H0YLE8	19;13;11;2;2;1;1	Ras GTPase-activating-like protein IQGAP1	IQGAP1	17.3	189.25	1657	2.0599	1.2056	16	0.33406	0.30051	8		0.753055
P53396-2;P53396;P53396-3;K7ESG8;K7EIE7	P53396-2;P53396;P53396-3	14;14;13;3;1	ATP-citrate synthase	ACLY	17.4	119.77	1091	1.9272	1.1199	10	0.27109	0.38016	17		0.75003
P55884;P55884-2;C9JZG1;C9JQN7	P55884;P55884-2	11;11;4;2	Eukaryotic translation initiation factor 3 subunit B	EIF3B	17.7	92.48	814	1.6517	1.1197	6	0.24336	0.37989	9		0.749795
Q7L576;Q7L576-3;Q7L576-2;H0YL50;A0A0G2JR96;A0A0G2JQT1;A0A0G2JQH3;A0A087WVZ5	Q7L576;Q7L576-3;Q7L576-2	8;5;5;3;3;3;1;1	Cytoplasmic FMR1-interacting protein 1	CYFIP1	7.7	145.18	1253	1.0791	0.66032	6	0.69215	0.8318	6		0.74606
P52597;A0A1B0GW42	P52597	9;1	Heterogeneous nuclear ribonucleoprotein F;Heterogeneous nuclear ribonucleoprotein F, N-terminally processed	HNRNPF	34.7	45.671	415	1.605	1.0864	17	0.25319	0.40366	14		0.74503
A0A6Q8PGE8;A0A6Q8PF33;A0A6Q8PFY2;A0A6Q8PGN5;P49588;A0A6Q8PGR9;H3BPK7;P49588-2;A0A6Q8PGB5;A0A6Q8PFK3;A0A6Q8PH44;A0A6Q8PHJ2;A0A6Q8PF77;A0A6Q8PHP3;A0A6Q8PHP7;A0A6Q8PG28;A0A6Q8PG62;A0A6Q8PGI8;A0A6Q8PHN5	A0A6Q8PGE8;A0A6Q8PF33;A0A6Q8PFY2;A0A6Q8PGN5;P49588;A0A6Q8PGR9;H3BPK7;P49588-2;A0A6Q8PGB5;A0A6Q8PFK3;A0A6Q8PH44;A0A6Q8PHJ2	18;18;18;18;18;17;17;17;15;14;12;12;8;8;8;5;3;2;1	Alanine--tRNA ligase, cytoplasmic	AARS	24.4	105.83	959	2.1651	1.307	8	0.073534	0.18266	14		0.74483
Q06830;A0A0A0MSI0;A0A0A0MRQ5	Q06830;A0A0A0MSI0	12;11;5	Peroxiredoxin-1	PRDX1	69.3	22.11	199	1.7673	1.1869	33	0.25791	0.2887	23		0.7378
P30041	P30041	9	Peroxiredoxin-6	PRDX6	46.9	25.035	224	1.5453	1.1172	15	0.32308	0.34577	15		0.731485
P04792;A0A6Q8PFK8;A0A6Q8PHJ6;A0A6Q8PGK1;A0A6Q8PFE7;A0A6Q8PF43;A0A6Q8PHA6;A0A6Q8PH65;A0A6Q8PGY2;C9J3N8	P04792;A0A6Q8PFK8;A0A6Q8PHJ6;A0A6Q8PGK1;A0A6Q8PFE7;A0A6Q8PF43;A0A6Q8PHA6;A0A6Q8PH65;A0A6Q8PGY2	13;12;11;11;8;8;8;8;8;1	Heat shock protein beta-1	HSPB1	80	22.782	205	1.6991	1.0254	31	0.39503	0.43678	21		0.73109
A0A2U3TZH3;Q05639;A0A2R8Y488;A0A2R8Y660;A0A2R8YDN5;A0A6Q8PFK6	A0A2U3TZH3;Q05639	19;19;8;7;5;2	Elongation factor 1-alpha 2	EEF1A2	52.4	54.34	496	1.4061	1.1259	15	0.31066	0.32765	11		0.726775
E9PKG1;Q99873-2;Q99873-3;Q99873;E9PQ98;E9PIX6;Q99873-5;E9PNR9;H0YDE4;E9PMW9;Q9NR22-2;Q9NR22	E9PKG1;Q99873-2;Q99873-3;Q99873;E9PQ98;E9PIX6;Q99873-5;E9PNR9;H0YDE4	11;11;11;11;8;8;8;7;7;2;2;2	Protein arginine N-methyltransferase 1	PRMT1	36.3	37.709	325	1.6133	1.0659	13	0.32394	0.38662	5		0.72626
P05388;F8VU65;F8VWS0;P05388-2;Q8NHW5;F8VPE8;G3V210;F8VW21;F8VQY6;F8VRK7;F8VS58;F8VZS0;F8VWV4;F8W1K8	P05388;F8VU65;F8VWS0;P05388-2;Q8NHW5;F8VPE8;G3V210;F8VW21;F8VQY6;F8VRK7	7;6;6;6;6;5;5;5;4;4;3;3;2;1	60S acidic ribosomal protein P0;60S acidic ribosomal protein P0-like	RPLP0;RPLP0P6	35.6	34.273	317	1.9246	1.1484	12	0.26762	0.28733	5		0.717865
A0A3B3IT15;P53621;P53621-2;A0A3B3IS84;A0A3B3ISC6;A0A3B3IU89;A0A3B3ITI7;A0A3B3ISK1;A0A3B3ITV3;A0A3B3ITX2;A0A3B3IU78;A0A3B3IS23	A0A3B3IT15;P53621;P53621-2;A0A3B3IS84;A0A3B3ISC6	17;17;17;16;14;8;7;5;5;2;1;1	Coatomer subunit alpha;Xenin;Proxenin	COPA	15.4	136.02	1204	1.853	1.0706	12	0.45635	0.36505	11		0.717825
P00558;P00558-2;P07205	P00558;P00558-2	19;17;4	Phosphoglycerate kinase 1	PGK1	51.1	44.614	417	1.5898	0.97095	51	0.39942	0.44843	22		0.70969
Q9P258	Q9P258	10	Protein RCC2	RCC2	22.4	56.084	522	1.2984	0.73944	4	0.22476	0.6751	10		0.70727
P26641;P26641-2	P26641;P26641-2	14;13	Elongation factor 1-gamma	EEF1G	39.6	50.118	437	1.8488	1.2	29	0.13853	0.20725	21		0.703625
O43143	O43143	14	Pre-mRNA-splicing factor ATP-dependent RNA helicase DHX15	DHX15	21.1	90.932	795	1.6066	0.93556	5	0.12373	0.46978	13		0.70267
B6VEX4;A0A0A0MRT6;Q8IZP0-10;Q8IZP0-8;Q8IZP0-7;Q8IZP0-2;Q8IZP0-4;Q8IZP0-3;Q8IZP0-5;Q8IZP0-6;Q8IZP0-9;Q8IZP0;Q8IZP0-12;Q8IZP0-11;Q9NYB9-3	B6VEX4;A0A0A0MRT6;Q8IZP0-10;Q8IZP0-8;Q8IZP0-7;Q8IZP0-2;Q8IZP0-4;Q8IZP0-3;Q8IZP0-5;Q8IZP0-6;Q8IZP0-9;Q8IZP0;Q8IZP0-12;Q8IZP0-11	6;6;6;6;6;6;6;6;6;6;6;6;5;3;1	Abl interactor 1	ABI1	19.8	43.294	393	1.5347	1.0472	5	0.12151	0.3573	6		0.70225
F8VZJ2;H0YHX9;Q13765;E9PAV3-2;E9PAV3;F8W0W4;F8W1N5;F8VNW4;F8VZ58;Q9BZK3	F8VZJ2;H0YHX9;Q13765;E9PAV3-2;E9PAV3;F8W0W4;F8W1N5;F8VNW4	5;5;5;5;5;4;3;3;1;1	Nascent polypeptide-associated complex subunit alpha;Nascent polypeptide-associated complex subunit alpha, muscle-specific form	NACA	51.5	15.016	136	1.8367	1.3007	4	0.07729	0.10196	7		0.70133
P08758;D6RBL5;D6RBE9;E9PHT9	P08758;D6RBL5;D6RBE9	14;10;8;6	Annexin A5;Annexin	ANXA5	50	35.936	320	1.539	0.93733	41	0.37288	0.46472	6		0.701025
P17066;P48741	P17066;P48741	9;6	Heat shock 70 kDa protein 6;Putative heat shock 70 kDa protein 7	HSPA6;HSPA7	14.3	71.027	643	1.7354	0.99138	4	0.3942	0.41067	5		0.701025
P25205;P25205-2;J3KQ69;A0A499FHX9;Q7Z6P5	P25205;P25205-2;J3KQ69;A0A499FHX9	11;10;9;9;1	DNA replication licensing factor MCM3	MCM3	16.5	90.98	808	1.682	1.0197	8	0.29004	0.37311	7		0.696405
P35637-2;P35637;H3BPE7;A0A075B7D9;Q92804-2;Q92804	P35637-2;P35637;H3BPE7	5;5;4;1;1;1	RNA-binding protein FUS	FUS	15.2	53.354	525	1.697	1.0373	7	0.19781	0.35429	6		0.695795
P55060-3;P55060;P55060-4;P55060-2	P55060-3;P55060;P55060-4	24;24;22;7	Exportin-2	CSE1L	35.9	107.78	945	1.6803	0.98251	38	0.16005	0.40438	20		0.693445
P68104;Q5VTE0;A0A087WVQ9;A0A087WV01;Q5JR01;A6PW80	P68104;Q5VTE0;A0A087WVQ9;A0A087WV01	25;23;22;19;6;5	Elongation factor 1-alpha 1;Putative elongation factor 1-alpha-like 3;Elongation factor 1-alpha	EEF1A1;EEF1A1P5	70.6	50.14	462	1.5486	1.0107	126	0.29465	0.37084	113		0.69077
Q15008;Q15008-4;Q15008-3;Q15008-2;C9J0E9;C9J7B7;H7C531	Q15008;Q15008-4;Q15008-3;Q15008-2	7;7;6;6;3;2;1	26S proteasome non-ATPase regulatory subunit 6	PSMD6	18.8	45.531	389	1.9965	1.1727	4	0.18292	0.20425	5		0.688475
P68366-2;P68366;C9JEV8;C9JQ00;C9JJQ8;C9JDL2	P68366-2;P68366	20;20;5;5;5;3	Tubulin alpha-4A chain	TUBA4A	55.4	48.328	433	1.4567	0.85401	8	0.17529	0.51752	8		0.685765
P61247;H0Y8L7;E9PFI5;H0Y9Y4;D6RG13;D6RAT0;D6RB09;D6RAS7;D6R9B6;D6RI02;D6RED7;D6RGE0	P61247;H0Y8L7;E9PFI5;H0Y9Y4;D6RG13;D6RAT0;D6RB09	9;7;7;7;7;6;5;4;4;3;3;1	40S ribosomal protein S3a	RPS3A	32.6	29.945	264	1.6601	1.1197	8	0.20534	0.25056	7		0.68513
P35606-2;P35606;D6R997;H0Y938;D6RBZ7;D6RCL6;D6RBG7;D6RBT6	P35606-2;P35606	7;7;2;2;1;1;1;1	Coatomer subunit beta	COPB2	11.5	99.045	877	1.7614	1.0861	5	0.21744	0.2823	6		0.6842
O00299	O00299	11	Chloride intracellular channel protein 1	CLIC1	63.9	26.922	241	1.7783	1.1507	10	0.12818	0.21738	15		0.68404
P52292;J3QLL0;J3KS65;J3QL07	P52292	12;4;4;1	Importin subunit alpha-1	KPNA2	31.6	57.861	529	2.1028	1.2065	11	0.13257	0.1601	9		0.6833
H7C3I1;P50502;Q8IZP2;F6VDH7;Q3KNR6;Q8NFI4	H7C3I1;P50502;Q8IZP2;F6VDH7;Q3KNR6;Q8NFI4	6;6;5;4;4;4	Hsc70-interacting protein;Putative protein FAM10A4;Putative protein FAM10A5	ST13;ST13P4;ST13P5	50	16.219	146	1.7772	1.0176	9	0.22984	0.34329	6		0.680445
P43121;P43121-2	P43121;P43121-2	11;6	Cell surface glycoprotein MUC18	MCAM	25.7	71.607	646	1.9932	1.2113	6	0.1002	0.14807	13		0.679685
A0A0S2Z4G6;P09493;P09493-9;Q6ZN40;P09493-6;H0YKP3;H0YKJ4;H0YK48;P09493-7;A0A494BZZ2;P09493-5;A0A494C0V8;A0A087WTJ7;H0YL80;D6RGJ6;H0YLS7;A0A494C0I0	A0A0S2Z4G6;P09493;P09493-9;Q6ZN40;P09493-6;H0YKP3;H0YKJ4;H0YK48;P09493-7;A0A494BZZ2;P09493-5	14;14;13;12;9;8;8;8;8;7;7;5;4;3;3;1;1	Tropomyosin alpha-1 chain	TPM1	43	32.726	284	0.12935	0.10082	30	1.17	1.2564	12		0.67861
A0A1W2PPS1;Q00839-2;Q00839;A0A1X7SBS1;A0A1W2PP35;Q5RI18;A0A1W2PQL0;A0A1W2PP34;A0A1W2PPL4;A0A1W2PPH7;A0A1W2PRZ7;A0A1W2PQ74;A0A1W2PQD4;A0A1W2PPE9;A0A1W2PRI6;A0A1W2PP22	A0A1W2PPS1;Q00839-2;Q00839;A0A1X7SBS1;A0A1W2PP35;Q5RI18;A0A1W2PQL0;A0A1W2PP34;A0A1W2PPL4;A0A1W2PPH7;A0A1W2PRZ7;A0A1W2PQ74;A0A1W2PQD4	15;15;15;14;13;12;11;11;11;11;9;9;8;2;1;1	Heterogeneous nuclear ribonucleoprotein U	HNRNPU	24	88.317	804	2.1751	1.2926	17	0.079362	0.063277	19		0.677938
O43707;O43707-2;F5GXS2;O43707-3;H7C144;K7EJH8;K7EP19;D6RH00;M0QZQ3;C9JY79;Q9H254-2;Q9H254-4;Q9H254	O43707;O43707-2	34;20;15;15;10;5;4;1;1;1;1;1;1	Alpha-actinin-4	ACTN4	48.2	104.85	911	1.7034	1.1654	21	0.12604	0.18444	14		0.67492
P78527-2;P78527;F5GX40	P78527-2;P78527	41;41;1	DNA-dependent protein kinase catalytic subunit	PRKDC	12.5	465.5	4097	1.6047	0.93693	36	0.51382	0.4096	12		0.673265
P49757-3;P49757;P49757-4;P49757-2;P49757-8;P49757-7;P49757-6;P49757-5;G3V3R1;G3V3Z8;G3V3M5;P49757-9;G3V4S6;G3V433	P49757-3;P49757;P49757-4;P49757-2;P49757-8;P49757-7;P49757-6;P49757-5;G3V3R1;G3V3Z8;G3V3M5	17;17;16;16;12;12;12;12;10;10;9;5;4;4	Protein numb homolog	NUMB	34.5	69.43	640	1.1891	0.84494	8	0.36913	0.49443	24		0.669685
P11586;V9GYY3;A0A384N5Y3;F5H2F4;V9GZ78;A0A494C1T2	P11586;V9GYY3;A0A384N5Y3;F5H2F4;V9GZ78;A0A494C1T2	27;26;26;26;21;19	C-1-tetrahydrofolate synthase, cytoplasmic;Methylenetetrahydrofolate dehydrogenase;Methenyltetrahydrofolate cyclohydrolase;Formyltetrahydrofolate synthetase;C-1-tetrahydrofolate synthase, cytoplasmic, N-terminally processed	MTHFD1	33.7	101.56	935	1.3661	0.81118	32	0.52184	0.52716	29		0.66917
A6NLN1;A0A0U1RRM4;P26599;P26599-2;P26599-3;A0A6Q8PEX4;K7EK45;A0A0D9SF20;K7EKJ7;A0A087WU68;K7ELW5;K7ES59;A0A087WUW5;O95758-7;O95758-1;O95758-6;O95758-2;O95758;O95758-5;O95758-4	A6NLN1;A0A0U1RRM4;P26599;P26599-2;P26599-3;A0A6Q8PEX4	13;13;13;13;13;7;6;5;5;4;3;3;2;1;1;1;1;1;1;1	Polypyrimidine tract-binding protein 1	PTBP1	37.2	56.51	527	1.8627	1.105	22	0.16504	0.22354	8		0.66427
P05455;E7ERC4;E9PGX9;E9PFL9	P05455	11;5;3;3	Lupus La protein	SSB	32.8	46.836	408	1.7916	1.0655	12	0.20107	0.25868	6		0.66209
Q6NZI2;Q6NZI2-2;Q6NZI2-3	Q6NZI2;Q6NZI2-2	10;7;4	Polymerase I and transcript release factor	PTRF	30	43.476	390	1.6157	1.13	6	0.17391	0.19145	8		0.660725
Q71U36;Q71U36-2;F8VQQ4	Q71U36;Q71U36-2	25;24;12	Tubulin alpha-1A chain	TUBA1A	73.6	50.135	451	1.6085	0.93303	99	0.19086	0.38794	111		0.660485
Q9Y3I0	Q9Y3I0	9	tRNA-splicing ligase RtcB homolog	RTCB	23.6	55.21	505	1.6367	0.95844	12	0.31248	0.35158	7		0.65501
P11413;P11413-2;P11413-3;E7EUI8;E9PD92;E7EM57	P11413;P11413-2;P11413-3;E7EUI8;E9PD92;E7EM57	30;30;29;19;17;17	Glucose-6-phosphate 1-dehydrogenase	G6PD	70.1	59.256	515	1.8933	1.1108	58	0.080749	0.19636	34		0.65358
P21399	P21399	7	Cytoplasmic aconitate hydratase	ACO1	11.4	98.398	889	1.6936	0.98371	4	0.28914	0.32149	5		0.6526
P05556;P05556-2;P05556-5;P05556-4;P05556-3;C9JPK5;Q5T3E6;E9PLR6;E7EUI6;E7EQW5;H7C4N8;E7ERX5	P05556;P05556-2;P05556-5;P05556-4;P05556-3	8;7;7;7;7;2;2;2;2;2;1;1	Integrin beta-1	ITGB1	12	88.414	798	1.7559	1.012	6	0.075388	0.28992	6		0.65096
Q9UQ80;Q9UQ80-2;F8VR77;H0YIN7;F8W0A3;F8VZ69	Q9UQ80;Q9UQ80-2;F8VR77	12;11;8;5;5;2	Proliferation-associated protein 2G4	PA2G4	43.4	43.786	394	2.0267	1.2014	8	0.064065	0.09493	19		0.648165
O43242;O43242-2;H0YGV8	O43242;O43242-2	17;11;2	26S proteasome non-ATPase regulatory subunit 3	PSMD3	33.5	60.977	534	1.7743	1.0109	14	0.16523	0.27204	13		0.64147
F5H5D3;Q9BQE3;A0A1W2PQM2;F8VVB9;F8VS66;F8VRZ4;F8VX09;F8VWV9;F8VRK0;F8W0F6;F8VXZ7	F5H5D3;Q9BQE3;A0A1W2PQM2	25;25;14;12;6;5;4;4;2;2;1	Tubulin alpha-1C chain	TUBA1C	64	57.73	519	1.6628	0.97317	12	0.18496	0.30827	14		0.64072
A0A087X2I1;P62333;H0YJC0;H0YJS8;H0YJE9;H0YJT1	A0A087X2I1;P62333;H0YJC0	9;9;6;4;1;1	26S protease regulatory subunit 10B	PSMC6	26.8	45.796	403	1.8746	1.1167	8	0.13858	0.15647	6		0.636585
H0YA96;H0Y8G5;Q14103-4;Q14103-3;Q14103-2;Q14103;D6RAF8;D6RF44;D6RBQ9;D6RD83	H0YA96;H0Y8G5;Q14103-4;Q14103-3;Q14103-2;Q14103;D6RAF8;D6RF44;D6RBQ9	6;6;6;6;6;6;5;4;3;2	Heterogeneous nuclear ribonucleoprotein D0	HNRNPD	31.4	23.811	210	1.7511	1.1083	15	0.17708	0.15857	9		0.633435
P68363;P68363-2;C9JDS9	P68363;P68363-2	24;17;8	Tubulin alpha-1B chain	TUBA1B	73.4	50.151	451	1.1862	0.69651	4	0.25554	0.56937	6		0.63294
E9PLK3;P55786;P55786-2;H0YDG0;E9PP11;A6NEC2	E9PLK3;P55786;P55786-2	8;8;6;2;2;2	Puromycin-sensitive aminopeptidase	NPEPPS	9.9	102.99	915	1.2029	0.69749	7	0.3676	0.56494	4		0.631215
P26196;Q8IV96	P26196	11;4	Probable ATP-dependent RNA helicase DDX6	DDX6	32.5	54.416	483	1.0493	0.67322	8	0.28287	0.58802	13		0.63062
P12814;P12814-2;P12814-3;P12814-4;H9KV75;G3V2N5;G3V2W4;H7C5W8;H0YJW3;A0A494C033;G3V5M4;G3V2X9;H0YJ11;A0A494C0Q3;G3V2E8;G3V380;A0A494C031	P12814;P12814-2;P12814-3;P12814-4;H9KV75	37;36;36;35;30;15;11;11;10;9;8;8;8;7;4;3;1	Alpha-actinin-1	ACTN1	50	103.06	892	1.6472	1.0456	60	0.11354	0.21542	18		0.63051
P49915;P49915-2	P49915;P49915-2	11;9	GMP synthase [glutamine-hydrolyzing]	GMPS	24.7	76.715	693	1.5595	0.87782	5	0.23321	0.38193	10		0.629875
Q14847;Q14847-2;C9J9W2;Q14847-3;F6S2S5;J3KSN1;K7ESD6	Q14847;Q14847-2;C9J9W2;Q14847-3	8;7;6;5;2;2;1	LIM and SH3 domain protein 1	LASP1	42.9	29.717	261	1.8243	1.1138	11	0.13014	0.14547	20		0.629635
Q6IBS0;D6RG15;H0Y858;H7C5I2;Q9NR96-4	Q6IBS0;D6RG15	14;10;5;1;1	Twinfilin-2	TWF2	56.4	39.548	349	1.6199	1.1027	4	0.1472	0.152	17		0.62735
A0A1B0GWJ0;A0A1B0GTJ7;P30566;A0A096LNY6;A0A0A6YY92;A0A1B0GTG9;A0A1B0GWF8;P30566-2;A0A096LPA2;A0A096LNY5;A0A096LP92;A0A096LNT0;A0A096LP76;A0A096LNY4	A0A1B0GWJ0;A0A1B0GTJ7;P30566;A0A096LNY6;A0A0A6YY92;A0A1B0GTG9;A0A1B0GWF8;P30566-2	7;7;7;6;6;4;4;4;2;2;1;1;1;1	Adenylosuccinate lyase	ADSL	22.5	54.465	480	1.7205	1.0293	6	0.20612	0.22529	5		0.627295
O75874;C9J4N6;C9JJE5;C9JLU6;P48735-2;P48735	O75874;C9J4N6	7;4;1;1;1;1	Isocitrate dehydrogenase [NADP] cytoplasmic	IDH1	21.7	46.659	414	1.8306	1.0639	7	0.18309	0.18966	4		0.62678
E9PD53;Q9NTJ3;Q9NTJ3-2;C9JR83;C9JVD8;C9J578;C9J9E4	E9PD53;Q9NTJ3;Q9NTJ3-2	18;18;17;4;1;1;1	Structural maintenance of chromosomes protein;Structural maintenance of chromosomes protein 4	SMC4	16.1	144.45	1263	1.6681	1.0177	5	0.22889	0.23215	14		0.624925
O76003	O76003	7	Glutaredoxin-3	GLRX3	29.3	37.432	335	1.6884	1.0349	5	0.17589	0.21092	5		0.62291
O75369-8;O75369-2;O75369-9;O75369;O75369-6;O75369-3;E7EN95;O75369-7;O75369-5;O75369-4;H7C5L4;A0A0A0MT44;A0A0C4DGA1	O75369-8;O75369-2;O75369-9;O75369;O75369-6;O75369-3;E7EN95;O75369-7;O75369-5;O75369-4	83;82;82;82;80;80;70;70;66;66;4;3;1	Filamin-B	FLNB	43.6	281.63	2633	1.4131	0.86935	42	0.3472	0.3752	60		0.622275
Q5T5C7;P49591	Q5T5C7;P49591	9;9	Serine--tRNA ligase, cytoplasmic	SARS	21.6	61.312	536	1.7378	1.1362	9	0.070229	0.098787	4		0.617494
P05198;G3V4T5;H0YJS4	P05198;G3V4T5;H0YJS4	21;17;16	Eukaryotic translation initiation factor 2 subunit 1	EIF2S1	66	36.112	315	1.5088	1.0125	11	0.21246	0.21981	34		0.616155
Q07065	Q07065	10	Cytoskeleton-associated protein 4	CKAP4	20.1	66.022	602	1.7171	1.076	10	0.12891	0.15626	9		0.61613
P11216;P11217-2;P11217;H0Y4Z6	P11216	11;4;4;2	Glycogen phosphorylase, brain form	PYGB	15.1	96.695	843	1.4444	0.80403	8	0.39993	0.42297	8		0.6135
Q01518;Q01518-2;Q5T0R1;Q5T0R7;Q5T0R6;Q5T0R5;Q5T0R4;Q5T0R3;Q5T0R2;Q5T0R9;Q5T0S3;Q5T0R8	Q01518;Q01518-2	16;15;6;5;5;5;5;5;5;5;2;1	Adenylyl cyclase-associated protein 1	CAP1	43.4	51.901	475	1.4105	0.91994	36	0.29814	0.30696	18		0.61345
J3KQ32;Q9NTK5;Q9NTK5-3;Q9NTK5-2;C9JTK6	J3KQ32;Q9NTK5;Q9NTK5-3	7;7;4;3;2	Obg-like ATPase 1	OLA1	26.2	46.937	416	1.7957	1.0522	7	0.15221	0.17365	5		0.612925
P22314-2;P22314;Q5JRR6;Q5JRR9;Q5JRS0;Q5JRS1;Q5JRS3;Q5JRS2	P22314-2;P22314	25;25;12;4;4;3;3;3	Ubiquitin-like modifier-activating enzyme 1	UBA1	37.8	113.8	1018	1.6014	1.0585	34	0.18789	0.16516	18		0.61183
E9PDF6;O43795-2;O43795;H7C2Y7;E7EQD9;A0A0U1RRI3;C9JYW1	E9PDF6;O43795-2;O43795	12;12;12;3;3;2;1	Unconventional myosin-Ib	MYO1B	14.9	128.48	1107	1.5756	0.92423	6	0.26188	0.29319	14		0.60871
Q70E73;C9K0J5;C9J164;Q70E73-5;Q70E73-2;Q70E73-8;Q70E73-7;Q70E73-4;Q70E73-3;Q70E73-9;Q70E73-6;C9J0R8;C9JLG4;Q7Z5R6	Q70E73;C9K0J5;C9J164;Q70E73-5;Q70E73-2;Q70E73-8;Q70E73-7;Q70E73-4;Q70E73-3;Q70E73-9;Q70E73-6	21;20;14;14;14;13;13;13;13;13;13;4;4;1	Ras-associated and pleckstrin homology domains-containing protein 1	RAPH1	24.5	135.25	1250	1.5393	0.94485	4	0.1757	0.25205	17		0.59845
I3L397;I3L504;P63241;P63241-2;Q6IS14;F8WCJ1;C9J7B5;C9J4W5;Q9GZV4	I3L397;I3L504;P63241;P63241-2;Q6IS14	5;5;5;5;3;2;2;2;2	Eukaryotic translation initiation factor 5A;Eukaryotic translation initiation factor 5A-1;Eukaryotic translation initiation factor 5A-1-like	EIF5A;EIF5AL1	44.5	16.019	146	1.8189	1.0586	5	0.1383	0.13736	8		0.59798
Q99613-2;Q99613;B5ME19;H3BPE3;H3BPE4	Q99613-2;Q99613;B5ME19	10;10;9;1;1	Eukaryotic translation initiation factor 3 subunit C;Eukaryotic translation initiation factor 3 subunit C-like protein	EIF3C;EIF3CL	12.4	104.1	903	1.8078	1.0519	4	0.10609	0.13803	8		0.594965
A0A087WTT1;P11940-2;P11940;E7EQV3;E7ERJ7;H0YAR2;Q9H361;H0YBN4;E5RGH3;E5RJB9;H0YAP2;H0YB86;A0A6Q8JFT6;Q4VXU2;E5RH24;H0YAS6;H0YB75;B1ANR1;H0YAS7;A0A6I8PS38;A0A6I8PLA1;Q4VXU2-2;H0YC10;E5RHG7;H0YEQ8;A0A6Q8JFV4;E5RGC4;E5RFD8;H0YER0;H0Y6X6;H0YCC8;Q5JQF8;Q96DU9-2;Q96DU9	A0A087WTT1;P11940-2;P11940;E7EQV3;E7ERJ7;H0YAR2;Q9H361	21;21;21;20;19;11;11;7;5;5;5;5;5;5;4;4;4;3;3;3;3;3;2;2;2;2;1;1;1;1;1;1;1;1	Polyadenylate-binding protein;Polyadenylate-binding protein 1;Polyadenylate-binding protein 3	PABPC1;PABPC3	46.2	58.535	522	1.7745	1.0363	31	0.11209	0.15313	19		0.594715
P12956;B1AHC9;P12956-2	P12956;B1AHC9;P12956-2	24;23;21	X-ray repair cross-complementing protein 6	XRCC6	46.1	69.842	609	1.6587	0.99484	50	0.13455	0.19236	34		0.5936
O95433;O95433-2;G3V438;H0YJU2;H0YJG7;G3V3W9;H0YJ63	O95433;O95433-2;G3V438	14;10;7;6;6;5;2	Activator of 90 kDa heat shock protein ATPase homolog 1	AHSA1	52.1	38.274	338	1.661	0.98434	4	0.20057	0.20175	18		0.593045
P43246-2;P43246;A0A2R8YFH0;E9PHA6;A0A2R8Y6P0;A0A2R8YG02;A0A2R8Y7S8;A0A2R8Y713	P43246-2;P43246;A0A2R8YFH0;E9PHA6;A0A2R8Y6P0;A0A2R8YG02;A0A2R8Y7S8	17;17;16;16;16;16;13;1	DNA mismatch repair protein Msh2	MSH2	27.2	97.321	868	1.929	1.1091	6	0.087466	0.073354	16		0.591227
P26038;V9GZ54;E9PNP4	P26038	32;5;1	Moesin	MSN	55.3	67.819	577	1.7734	1.0927	57	0.062002	0.088278	35		0.590489
P31948;P31948-2;P31948-3;F5H783;F5GXD8;H0YGI8	P31948;P31948-2;P31948-3	22;21;19;9;7;6	Stress-induced-phosphoprotein 1	STIP1	41.6	62.639	543	1.7439	1.039	14	0.078366	0.12595	16		0.582475
P06748-2;P06748;P06748-3;E5RI98;E5RGW4	P06748-2;P06748;P06748-3	9;9;8;3;1	Nucleophosmin	NPM1	46.4	29.464	265	1.9952	1.1428	17	0.017464	0.019166	28		0.580983
Q14764;H3BQK6;H3BRL2;H3BUK7;H3BNF6;H3BPZ2;H3BNF2;H3BUP3;I3L155;H3BQE7;H3BP76	Q14764	18;4;3;2;2;1;1;1;1;1;1	Major vault protein	MVP	33	99.326	893	1.2595	0.73654	13	0.15956	0.42068	7		0.57861
R4GNH3;E9PM69;P17980;E9PN50;E9PMD8;E9PKD5;E9PLG2	R4GNH3;E9PM69;P17980;E9PN50;E9PMD8;E9PKD5	11;10;10;7;7;7;2	26S protease regulatory subunit 6A	PSMC3	31.4	47.352	423	1.5033	0.90162	7	0.16864	0.25498	12		0.5783
P35221;P35221-2;G3XAM7;P35221-3;E5RIB1;E5RGY6;E5RG03;E5RJ41;E5RHV7;E5RJZ2;E5RIT8;E5RFM3;E5RJL0;E5RIE0;E5RGY7;A0A0A0MTJ6;A0A0A0MRI5;P26232-4;P26232-6;Q9UI47	P35221;P35221-2;G3XAM7;P35221-3	11;11;10;6;4;3;3;3;2;1;1;1;1;1;1;1;1;1;1;1	Catenin alpha-1	CTNNA1	16	100.07	906	1.4598	0.83032	4	0.11366	0.32401	7		0.577165
Q96KP4;Q96KP4-2;J3QKT2;J3QQN6;J3QR27;J3QLU1;J3QKQ0;J3QRD0;J3QRA8;J3QL02;J3KSV5;A0A087WYZ1;J3KSS4;J3KRD5;J3QRP4;A0A087WVS2;J3QRH4	Q96KP4;Q96KP4-2	7;6;3;2;2;2;2;2;2;2;2;2;1;1;1;1;1	Cytosolic non-specific dipeptidase	CNDP2	20.2	52.878	475	1.4207	0.84603	11	0.27548	0.30661	5		0.57632
Q9Y3F4;Q9Y3F4-2;H0YH33	Q9Y3F4;Q9Y3F4-2	16;16;4	Serine-threonine kinase receptor-associated protein	STRAP	56	38.438	350	1.3157	0.7669	8	0.36026	0.38336	29		0.57513
P50552;K7ENL7;K7ENR7;K7EIG8;K7EM16;K7EQD0	P50552	11;4;3;2;2;1	Vasodilator-stimulated phosphoprotein	VASP	39.2	39.829	380	1.1548	0.86579	4	0.24065	0.27735	13		0.57157
P41252;A0A0A0MSX9;J3KR24	P41252;A0A0A0MSX9;J3KR24	16;14;12	Isoleucine--tRNA ligase, cytoplasmic	IARS	16.5	144.5	1262	1.8488	1.0589	7	0.075193	0.083561	8		0.57123
P15170-2;P15170-3;P15170;H3BR35;H3BSV8	P15170-2;P15170-3;P15170;H3BR35	13;13;11;10;1	Eukaryotic peptide chain release factor GTP-binding subunit ERF3A	GSPT1	28	68.6	636	1.4211	0.82561	11	0.13371	0.3065	11		0.566055
P23381;P23381-2;G3V3H8;G3V3Y5;H0YJP3;G3V277;G3V3X0;G3V423;G3V3P2;G3V227;G3V5U1;G3V456;G3V2Y7;G3V5H5;P78534;G3V4A3;G3V4Q0;G3V2F2;G3V3R3;G3V4S4;G3V313;G3V339;G3V2C0;G3V4C7;G3V4N8;G3V4N0;G3V5W1;G3V3S7	P23381;P23381-2	10;9;4;4;3;3;2;2;2;2;2;2;2;1;1;1;1;1;1;1;1;1;1;1;1;1;1;1	Tryptophan--tRNA ligase, cytoplasmic;T1-TrpRS;T2-TrpRS	WARS	31.8	53.165	471	1.4624	0.8545	5	0.17877	0.27664	10		0.56557
A0A669KAX4;K4DI93;Q13620-3;Q13620-1;Q13620	A0A669KAX4;K4DI93;Q13620-3;Q13620-1;Q13620	20;20;20;20;20	Cullin-4B	CUL4B	25	102.53	897	1.327	0.75278	4	0.10223	0.37737	17		0.565075
O60701;O60701-2;O60701-3;E7ER95;E7ER83;E7ETF4;E7EV97;D6RHF4;E9PBD2	O60701;O60701-2;O60701-3	13;12;10;3;3;3;3;1;1	UDP-glucose 6-dehydrogenase	UGDH	39.9	55.023	494	1.1845	0.68901	8	0.37799	0.43635	11		0.56268
P19338;H7BY16;C9JYW2;C9JLB1;C9J1H7;C9JWL1	P19338;H7BY16	16;11;1;1;1;1	Nucleolin	NCL	24.2	76.613	710	1.4358	0.85224	36	0.10276	0.2731	13		0.56267
M0R165;Q9UBC2-3;Q9UBC2;Q9UBC2-2;Q9UBC2-4;M0R2S2;M0R3I1;K7EJR2;M0R330;M0QX30;M0R1V5	M0R165;Q9UBC2-3;Q9UBC2;Q9UBC2-2;Q9UBC2-4;M0R2S2	15;15;15;15;12;9;3;2;2;2;2	Epidermal growth factor receptor substrate 15-like 1	EPS15L1	26.3	83.474	756	1.0308	0.64256	5	0.20097	0.47869	13		0.560625
A0A0D9SFB3;A0A2R8YF78;A0A0D9SG12;A0A2R8YFS5;A0A2R8Y4A4;A0A0D9SF53;O00571;A0A2R8Y5G6;A0A2R8YCW1;A0A2R8YFR4;A0A2U3TZJ9;A0A2R8Y645;O00571-2;F6S8Q4;A0A2R8YDT5;A0A2R8Y7T2;A0A2R8YDH3;O15523-2;O15523;A0A0J9YVQ7;A0A087WVZ1;O15523-3;A0A2R8YCU0;A0A2R8Y650;C9J081;A0A2R8YF89;A0A087WX09;C9J8G5;D6RCM4;Q9NQI0-3;Q9NQI0-2;Q9NQI0-4;Q9NQI0;A0A2R8Y770;A0A2R8Y4D2;H0Y960	A0A0D9SFB3;A0A2R8YF78;A0A0D9SG12;A0A2R8YFS5;A0A2R8Y4A4;A0A0D9SF53;O00571;A0A2R8Y5G6;A0A2R8YCW1;A0A2R8YFR4;A0A2U3TZJ9;A0A2R8Y645;O00571-2;F6S8Q4;A0A2R8YDT5;A0A2R8Y7T2;A0A2R8YDH3;O15523-2;O15523	30;30;30;30;30;30;30;29;29;29;29;29;29;27;25;25;24;22;22;11;8;7;5;5;4;3;3;3;2;2;2;2;2;1;1;1	ATP-dependent RNA helicase DDX3X;ATP-dependent RNA helicase DDX3Y	DDX3X;DDX3Y	57.8	70.839	640	1.6482	0.92478	26	0.16831	0.19543	56		0.560105
E9PEB5;Q96AE4;Q96AE4-2;C9JSZ1;M0R251;M0R263	E9PEB5;Q96AE4;Q96AE4-2	13;13;13;5;1;1	Far upstream element-binding protein 1	FUBP1	26.6	68.903	655	1.5712	0.91553	13	0.17963	0.2028	14		0.559165
Q14566	Q14566	11	DNA replication licensing factor MCM6	MCM6	16.4	92.888	821	1.1734	0.79486	8	0.29716	0.32317	9		0.559015
A0A0U1RR22;Q9UNF0-2;Q9UNF0;B0QYG7;B0QYG8;H0Y923	A0A0U1RR22;Q9UNF0-2;Q9UNF0	8;8;8;3;3;1	Protein kinase C and casein kinase substrate in neurons protein 2	PACSIN2	18.8	51.828	451	1.6126	0.88428	5	0.16219	0.23362	8		0.55895
P56192;P56192-2;H0YHV5;H0YIP0;H0YIC2;F8VS26;H0YHL6;F8W0M7;F8W0S4;F8VZZ9;H0YI94;H0YI27;F5H2V6	P56192;P56192-2	13;9;5;2;1;1;1;1;1;1;1;1;1	Methionine--tRNA ligase, cytoplasmic	MARS	20.1	101.11	900	1.3225	0.76609	6	0.15137	0.35014	8		0.558115
Q9NPI6-2;Q9NPI6;A0A087WT55;A0A087WXD0;A0A087WVE6	Q9NPI6-2;Q9NPI6;A0A087WT55	14;14;7;6;5	mRNA-decapping enzyme 1A	DCP1A	39.2	59.33	544	0.70891	0.40639	4	0.12205	0.70328	19		0.554835
O15355	O15355	8	Protein phosphatase 1G	PPM1G	20.5	59.271	546	1.4652	0.82146	6	0.214	0.28219	10		0.551825
O00303;H0YDT6;E9PQV8;A0A1W2PP79	O00303	7;2;1;1	Eukaryotic translation initiation factor 3 subunit F	EIF3F	25.2	37.563	357	1.5378	0.9015	9	0.12225	0.20198	18		0.55174
A0A087X0X3;P52272-2;P52272;M0R019;M0R2T0;M0QYQ7;M0R0N3;M0R0Y6;M0QY96;M0R2I7	A0A087X0X3;P52272-2;P52272;M0R019;M0R2T0	8;8;8;6;5;3;3;2;1;1	Heterogeneous nuclear ribonucleoprotein M	HNRNPM	15.5	77.569	730	1.521	0.86902	11	0.27849	0.23414	5		0.55158
E7ES33;E7EPK1;Q16181-2;Q16181;G3V1Q4;A0A0U1RRE1;A0A0U1RRH9;A0A5F9ZGZ7;A0A0U1RRM2;A0A0U1RRD1;Q6ZU15	E7ES33;E7EPK1;Q16181-2;Q16181;G3V1Q4	9;9;9;9;8;4;3;3;2;1;1	Septin-7	44446	26.1	48.715	417	1.3486	0.79992	9	0.27231	0.30317	11		0.551545
Q9NSD9;Q9NSD9-2	Q9NSD9;Q9NSD9-2	12;9	Phenylalanine--tRNA ligase beta subunit	FARSB	23.6	66.115	589	1.5546	0.89506	6	0.1531	0.20651	12		0.550785
A0A0U1RRM6;Q8N8S7-3;Q8N8S7-2;Q8N8S7;A0A075B6E5;A0A0U1RQP7;Q9UI08-4;Q9UI08	A0A0U1RRM6;Q8N8S7-3;Q8N8S7-2;Q8N8S7;A0A075B6E5;A0A0U1RQP7	8;8;8;8;7;6;1;1	Protein enabled homolog	ENAH	9.7	87.399	802	1.6363	0.99404	5	0.10125	0.10481	6		0.549425
Q08209-3;Q08209-2;Q08209;E7ETC2;Q08209-5;Q08209-4;E9PPC8;E9PK68;Q5F2F8;P16298-2;P16298-3;P16298;P16298-4;H0YB02;Q5F2G0;G3V111;P48454-2;P48454;P48454-3	Q08209-3;Q08209-2;Q08209;E7ETC2;Q08209-5;Q08209-4;E9PPC8;E9PK68;Q5F2F8;P16298-2;P16298-3;P16298;P16298-4	6;6;6;5;5;4;3;3;3;3;3;3;3;1;1;1;1;1;1	Serine/threonine-protein phosphatase 2B catalytic subunit alpha isoform;Serine/threonine-protein phosphatase;Serine/threonine-protein phosphatase 2B catalytic subunit beta isoform	PPP3CA;PPP3CB	15.1	52.671	469	1.2853	0.7117	4	0.12995	0.38591	5		0.548805
Q8NBF2;Q8NBF2-2	Q8NBF2;Q8NBF2-2	6;3	NHL repeat-containing protein 2	NHLRC2	12.7	79.443	726	1.3141	0.73237	5	0.14437	0.36432	5		0.548345
P15531;P15531-2;E7ERL0;J3KPD9;E5RHP0;C9K028;F6XY72;O60361	P15531;P15531-2;E7ERL0;J3KPD9;E5RHP0	7;7;6;6;4;3;3;2	Nucleoside diphosphate kinase A	NME1;NME2	46.7	17.149	152	1.264	1.007	7	0.08978	0.088967	8		0.547983
Q15691	Q15691	6	Microtubule-associated protein RP/EB family member 1	MAPRE1	25	29.999	268	1.7021	1.0323	5	0.03781	0.063055	5		0.547678
P62195;J3QQM1;P62195-2;J3QLH6;J3KRP2;J3QSA9;J3QRR3;J3QSE0;J3QRW1;J3KTQ9	P62195;J3QQM1;P62195-2;J3QLH6;J3KRP2;J3QSA9	9;8;8;6;6;6;4;4;3;1	26S protease regulatory subunit 8	PSMC5	28.6	45.626	406	1.4894	0.93058	8	0.13407	0.1616	6		0.54609
P43490;A0A0C4DFS8	P43490;A0A0C4DFS8	12;8	Nicotinamide phosphoribosyltransferase	NAMPT	33	55.52	491	1.0938	0.71652	9	0.3562	0.37387	9		0.545195
P34932;A0A087WYC1;A0A087WTS8;P34932-2	P34932;A0A087WYC1;A0A087WTS8	20;18;12;2	Heat shock 70 kDa protein 4	HSPA4	36.3	94.33	840	1.5444	0.89095	12	0.13586	0.19544	18		0.543195
A0A087WTP3;Q92945;M0QYH3;M0R0I5;M0QXW7;M0QYG1;M0R0C6;M0R3J3	A0A087WTP3;Q92945	10;10;4;4;3;2;2;2	Far upstream element-binding protein 2	KHSRP	19.7	73.027	711	1.3439	0.85201	4	0.10344	0.21274	7		0.532375
Q13492-4;Q13492-3;Q13492-2;Q13492-5;Q13492;E9PI56;E9PKP6;E9PLJ8;E5RFU0;E5RHK9;E5RFC6;E5RK51;E5RIJ5;E5RGY9;E9PDG8;O60641-3;O60641-4;O60641;H0YCY1	Q13492-4;Q13492-3;Q13492-2;Q13492-5;Q13492	7;7;7;7;7;3;3;3;2;2;2;2;2;2;2;2;2;2;1	Phosphatidylinositol-binding clathrin assembly protein	PICALM	18.3	59.918	551	1.5112	0.86335	5	0.1923	0.19741	10		0.53038
Q13177;H7C1X3;A0A087X294;O75914-2;O75914;O75914-4;O75914-3;B1AKS5	Q13177	17;6;6;6;6;6;6;3	Serine/threonine-protein kinase PAK 2;PAK-2p27;PAK-2p34	PAK2	44.7	58.042	524	1.3839	0.83335	6	0.087768	0.22302	14		0.528185
A0A087WSW9;A0A087WSY9;Q16881-4;Q16881-3;Q16881;E9PIR7;F8W809;A0A182DWI3;Q16881-5;Q16881-2;Q16881-6;E2QRB9;Q16881-7;E9PKD3;A0A0B4J225;E9PIZ5;E9PQI3;E9PLT3;E9PKI4	A0A087WSW9;A0A087WSY9;Q16881-4;Q16881-3;Q16881;E9PIR7;F8W809;A0A182DWI3;Q16881-5;Q16881-2;Q16881-6;E2QRB9;Q16881-7	15;15;15;15;15;14;14;14;14;14;14;12;12;7;4;4;2;2;2	Thioredoxin reductase 1, cytoplasmic	TXNRD1	39.4	60.078	548	1.4886	0.8334	4	0.10306	0.21541	11		0.524405
Q13200;Q13200-3;Q13200-2;H7C1H2;H7C2Q3;C9JPC0;F8WBS8	Q13200;Q13200-3;Q13200-2	22;19;18;6;3;3;1	26S proteasome non-ATPase regulatory subunit 2	PSMD2	36.5	100.2	908	1.4531	0.8535	21	0.1243	0.19467	22		0.524085
P48444;B0YIW6;P48444-2;Q6P1Q5;E9PK34	P48444;B0YIW6;P48444-2	14;13;8;6;2	Coatomer subunit delta	ARCN1	26.2	57.21	511	1.4418	0.81317	6	0.084953	0.23375	16		0.52346
P61978-2;P61978-3;P61978;Q5T6W2;S4R457;S4R359	P61978-2;P61978-3;P61978;Q5T6W2	23;22;22;18;5;3	Heterogeneous nuclear ribonucleoprotein K	HNRNPK	58.4	51.028	464	1.4778	0.91505	38	0.030767	0.12996	24		0.522505
P18031;B4DSN5	P18031;B4DSN5	11;8	Tyrosine-protein phosphatase non-receptor type 1;Tyrosine-protein phosphatase non-receptor type	PTPN1	35.6	49.966	435	1.0827	0.64885	7	0.15751	0.39196	15		0.520405
Q15233;Q15233-2;H7C367;C9JYS8;C9IZL7;C9J4X2	Q15233;Q15233-2	19;18;9;8;7;2	Non-POU domain-containing octamer-binding protein	NONO	52.9	54.231	471	1.052	0.63912	19	0.070113	0.40144	25		0.52028
P04083;Q5T3N1;Q5T3N0	P04083	20;9;6	Annexin A1	ANXA1	62.4	38.714	346	1.4916	0.99423	35	0.040271	0.045987	37		0.520108
P32119;A6NIW5;P32119-2	P32119;A6NIW5	8;5;2	Peroxiredoxin-2	PRDX2	36.9	21.892	198	1.0054	0.61611	13	0.46675	0.42384	7		0.519975
Q15942;H0Y2Y8;Q15942-2;H7C3D3;C9IZ41;C9JJK5;H7C3R3	Q15942;H0Y2Y8;Q15942-2	25;23;19;7;6;5;4	Zyxin	ZYX	64.2	61.277	572	1.2251	0.71425	38	0.20037	0.31655	63		0.5154
A0A0C4DGH3;Q9Y6R0;M0QYC2;M0QXQ4;M0R0Q4;M0QZV7	A0A0C4DGH3;Q9Y6R0;M0QYC2;M0QXQ4	17;17;11;10;6;6	Numb-like protein	NUMBL	31.9	60.812	568	1.056	0.59841	11	0.14714	0.43213	28		0.51527
B5MCX3;Q15019;Q15019-3;Q15019-2;C9J2Q4;C9IY94;C9J938;H7C310;C9JB25;C9IZU3;C9JQJ4;B5MD47;H7C2Y0;C9JZI2;A0A1B0GXJ2;C9JFT1;F8WB65	B5MCX3;Q15019;Q15019-3;Q15019-2;C9J2Q4;C9IY94;C9J938;H7C310;C9JB25;C9IZU3;C9JQJ4	8;8;8;8;6;5;5;5;5;4;4;3;3;2;1;1;1	Septin-2	44441	35.2	36.94	321	1.5096	0.88977	7	0.12995	0.13602	6		0.512895
P04818;P04818-2;P04818-3	P04818;P04818-2;P04818-3	10;9;5	Thymidylate synthase	TYMS	45	35.716	313	0.70755	0.42553	7	0.52813	0.59188	12		0.508705
Q96RT1-7;Q96RT1-5;Q96RT1-3;Q96RT1-9;Q96RT1-2;Q96RT1;Q96RT1-8;Q96RT1-6;Q96RT1-4;B4DIP2;H0YA04;B1AKT2;A0A075B6E9;A0A494C1A4;Q96NW7-3;Q96NW7-2;Q96NW7	Q96RT1-7;Q96RT1-5;Q96RT1-3;Q96RT1-9;Q96RT1-2;Q96RT1;Q96RT1-8;Q96RT1-6;Q96RT1-4	28;28;28;28;28;28;28;27;27;12;4;1;1;1;1;1;1	Protein LAP2	ERBB2IP	32.6	146.08	1302	1.2863	0.8067	4	0.21673	0.20535	38		0.506025
P45974-2;P45974;F5H571	P45974-2;P45974	8;8;1	Ubiquitin carboxyl-terminal hydrolase 5	USP5	12.1	93.307	835	1.3166	0.7457	9	0.17525	0.25465	4		0.500175
Q01105-2;A0A0C4DFV9;Q01105-3;Q01105-4;Q01105;A0A087X027;P0DME0	Q01105-2;A0A0C4DFV9;Q01105-3;Q01105-4;Q01105;A0A087X027;P0DME0	7;6;6;6;6;4;4	Protein SET;Protein SETSIP	SET;SETSIP	40.8	32.103	277	1.582	0.95482	6	0.046676	0.041536	5		0.498178
P43686;P43686-2	P43686;P43686-2	7;6	26S protease regulatory subunit 6B	PSMC4	25.6	47.366	418	1.4148	0.82332	8	0.15482	0.16938	5		0.49635
A0A0G2JIW1;P0DMV9;P0DMV8;P0DMV8-2;V9GZ37	A0A0G2JIW1;P0DMV9;P0DMV8;P0DMV8-2;V9GZ37	28;28;28;24;18	Heat shock 70 kDa protein 1B;Heat shock 70 kDa protein 1A	HSPA1B;HSPA1A	57	70.108	642	0.96721	0.55248	41	0.18131	0.44021	64		0.496345
P43487-2;P43487;F6WQW2;C9JXG8;C9JJ34;C9JGV6;C9JDM3;C9JIC6;Q5T0Z6;Q9C010;Q9C010-2	P43487-2;P43487;F6WQW2;C9JXG8;C9JJ34;C9JGV6	7;7;6;5;5;4;2;1;1;1;1	Ran-specific GTPase-activating protein	RANBP1	58	23.239	200	1.4079	0.85689	4	0.11429	0.13483	7		0.49586
Q92598-2;Q92598;Q92598-3;Q92598-4;A0A0A0MSM0;R4GN69;Q5TBM3	Q92598-2;Q92598;Q92598-3;Q92598-4;A0A0A0MSM0	30;30;29;28;23;5;3	Heat shock protein 105 kDa	HSPH1	46.2	92.115	814	0.88677	0.54463	20	0.11131	0.44575	50		0.49519
A0A669KBL1;Q93009-3;Q93009;H3BND8;F5H2X1;H3BMF6;H3BUV0;H3BTM1;H3BRA2;H3BQD1	A0A669KBL1;Q93009-3;Q93009;H3BND8	18;18;18;14;8;1;1;1;1;1	Ubiquitin carboxyl-terminal hydrolase 7;Ubiquitin carboxyl-terminal hydrolase	USP7	21.5	132.33	1137	0.99205	0.70452	5	0.23227	0.28417	22		0.494345
O75643;A0A494C1A5;O75643-2	O75643;A0A494C1A5	29;23;8	U5 small nuclear ribonucleoprotein 200 kDa helicase	SNRNP200	18.8	244.5	2136	1.57	0.90508	8	0.10199	0.077075	25		0.491078
G3V1A6;P57764;E9PIB2;E9PQ48;E9PNZ0;E9PQR9;H0YDB0	G3V1A6;P57764;E9PIB2	6;6;4;1;1;1;1	Gasdermin-D	GSDMD	19.4	57.734	532	1.1886	0.6864	5	0.11842	0.29516	7		0.49078
Q9ULV4;Q9ULV4-2;Q9ULV4-3;B4E3S0;H0YHL7;F8W1H8;F8VUX3;F8VSA4;F8VRE9;F8VTT6;F8VVB7;F8VV53	Q9ULV4;Q9ULV4-2;Q9ULV4-3;B4E3S0	10;10;10;8;4;3;3;3;3;3;3;1	Coronin-1C;Coronin	CORO1C	26.2	53.248	474	0.97361	0.57015	6	0.11305	0.40034	13		0.485245
P38606-2;P38606;C9JA17;C9JVW8	P38606-2;P38606	10;10;4;4	V-type proton ATPase catalytic subunit A	ATP6V1A	22.6	64.735	584	1.4602	0.79941	9	0.098679	0.15698	13		0.478195
A0A0G2JNZ2;A0A0G2JPP5;A0A669KB89;Q14160;Q14160-3;A0A0G2JMS7;Q14160-2;H0YCG0;A0A669KAX5;H0YDF9;Q5T0G3;Q9BTT6-2;Q9BTT6	A0A0G2JNZ2;A0A0G2JPP5;A0A669KB89;Q14160;Q14160-3;A0A0G2JMS7;Q14160-2	39;39;39;39;39;35;35;15;4;2;2;2;2	Protein scribble homolog	SCRIB	38.5	174.91	1630	1.2277	0.83385	8	0.12854	0.11808	33		0.475965
P53618;E9PP73;E9PP63;E9PKQ1	P53618;E9PP73	17;12;4;4	Coatomer subunit beta	COPB1	21.8	107.14	953	1.1874	0.70476	11	0.12816	0.24427	21		0.474515
Q5H909;Q9UNF1-2;Q9UNF1;Q5H907;A0A087X070;G5E9N2;Q12816-5;Q12816-2;Q12816-3;Q12816-4;Q12816	Q5H909;Q9UNF1-2;Q9UNF1;Q5H907	17;17;17;15;1;1;1;1;1;1;1	Melanoma-associated antigen D2	MAGED2	38.3	63.138	588	0.88045	0.4975	16	0.056026	0.44313	20		0.470315
Q15366-6;Q15366-3;Q15366;Q15366-2;Q15366-7;Q15366-4;H3BRU6;F8VZX2;Q15366-8;Q15366-5;F8W0G4;F8VXH9;F8W1G6;H3BSS4;E9PFP8;P57721-5;P57721-4;P57721;H3BND9;F8VRH0;J3QT27;P57721-2;P57721-3	Q15366-6;Q15366-3;Q15366;Q15366-2;Q15366-7;Q15366-4;H3BRU6;F8VZX2;Q15366-8;Q15366-5;F8W0G4;F8VXH9	16;16;15;15;13;13;12;12;12;12;8;8;7;6;5;5;5;5;4;4;4;4;4	Poly(rC)-binding protein 2	PCBP2	49.9	38.15	361	1.2491	0.73986	14	0.17196	0.19979	22		0.469825
Q15417;Q15417-3	Q15417;Q15417-3	14;11	Calponin-3	CNN3	63.8	36.413	329	1.4012	0.81803	17	0.10836	0.11319	27		0.46561
O00429-3;O00429;O00429-6;O00429-4;O00429-5;O00429-9;O00429-2;O00429-8;O00429-7;F8VUJ9;B4DPZ9;F8W1W3;F8VZ52;B4DDQ3;F8VR28;F8VYL3;H0YI79;H0YHY4	O00429-3;O00429;O00429-6;O00429-4;O00429-5;O00429-9;O00429-2;O00429-8;O00429-7	20;20;20;19;19;19;19;19;12;7;6;6;6;5;3;3;1;1	Dynamin-1-like protein	DNM1L	38.9	79.441	710	1.6208	0.89444	5	0.036133	0.034116	17		0.464278
Q12792;Q12792-3;F8VS81;Q12792-4;F8W1Q9;F8VRG3	Q12792;Q12792-3;F8VS81;Q12792-4	14;13;11;10;5;1	Twinfilin-1	TWF1	49.4	40.282	350	1.357	0.81432	9	0.11097	0.10986	20		0.46209
Q13283;E5RIZ6;E5RI46;E5RIF8;E5RH42;E5RJU8;Q13283-2;E5RH00;D6R9X5;D6R9A4	Q13283	12;4;3;3;3;3;3;2;1;1	Ras GTPase-activating protein-binding protein 1	G3BP1	35.6	52.164	466	1.2176	0.8102	9	0.082964	0.11179	14		0.460995
P04075;H3BQN4;P04075-2;J3KPS3;H3BPS8;H3BUH7;H3BR04;H3BMQ8;H3BU78;H3BR68;A0A087WXX2;A0A3B3IS80;P05062	P04075;H3BQN4;P04075-2;J3KPS3;H3BPS8;H3BUH7;H3BR04	18;17;17;16;12;9;9;8;7;4;1;1;1	Fructose-bisphosphate aldolase A;Fructose-bisphosphate aldolase	ALDOA	66.5	39.42	364	0.76939	0.51654	47	0.39773	0.40197	9		0.459255
P23246;P23246-2;H0Y9K7	P23246;P23246-2	12;11;2	Splicing factor, proline- and glutamine-rich	SFPQ	21.6	76.149	707	1.2622	0.70999	10	0.081738	0.2066	8		0.458295
Q8TAT6;Q8TAT6-2;I3L283;A0A0D9SFI9;I3L4U9;I3L3I1	Q8TAT6;Q8TAT6-2	8;8;1;1;1;1	Nuclear protein localization protein 4 homolog	NPLOC4	21.4	68.119	608	1.0127	0.60118	5	0.15693	0.31275	5		0.456965
Q9NTZ6;A6PVI1;A6PVI0;Q5JX62	Q9NTZ6	11;2;2;2	RNA-binding protein 12	RBM12	13.1	97.394	932	0.94364	0.66099	4	0.041073	0.24457	11		0.45278
P06576;H0YH81;F8W079;H0YI37;F8W0P7	P06576;H0YH81;F8W079	21;16;12;5;5	ATP synthase subunit beta, mitochondrial;ATP synthase subunit beta	ATP5B	58.6	56.559	529	1.0389	0.59695	45	0.23889	0.30744	9		0.452195
Q9UHX1-6;A0A0J9YYL3;A0A0J9YVP6;Q9UHX1-4;Q9UHX1-5;Q9UHX1-2;A0A0J9YXJ8;A0A0J9YXX5;Q9UHX1-3;Q9UHX1;A0A0J9YVR6;E9PQ56;A0A0J9YWM1;H0YEM1;E9PN18;E9PMU7;H0YCP8;E9PL19	Q9UHX1-6;A0A0J9YYL3;A0A0J9YVP6;Q9UHX1-4;Q9UHX1-5;Q9UHX1-2;A0A0J9YXJ8;A0A0J9YXX5;Q9UHX1-3;Q9UHX1;A0A0J9YVR6;E9PQ56;A0A0J9YWM1;H0YEM1	19;18;18;18;18;18;17;17;17;17;11;11;10;10;8;7;5;3	Poly(U)-binding-splicing factor PUF60	PUF60	50.5	55.399	513	1.0765	0.72064	11	0.046252	0.17278	20		0.44671
B4DXZ6;P51114;P51114-2;P51114-3;E7EU85;E9PFF5;H7C4S4;C9JAJ4;P51116;C9IZ22;C9JZE0;C9JY20	B4DXZ6;P51114;P51114-2;P51114-3;E7EU85;E9PFF5	16;16;15;14;13;13;3;2;2;1;1;1	Fragile X mental retardation syndrome-related protein 1	FXR1	39.5	68.326	608	1.0707	0.60899	12	0.18152	0.27567	19		0.44233
A0A1W2PNX8;Q9H3U1-2;Q9H3U1;Q9H3U1-3	A0A1W2PNX8;Q9H3U1-2;Q9H3U1	21;21;21;4	Protein unc-45 homolog A	UNC45A	25.3	118.39	1084	1.1877	0.68152	4	0.15531	0.19964	15		0.44058
P47897;P47897-2;A0A1B0GVU9;B4DDN1;H7C0R3;A0A0U1RQT0;C9J165;A0A0U1RQM8;A0A0U1RRI9;A0A0U1RQE9;A0A0U1RQU2;A0A0U1RQX5;A0A0U1RQL2;A0A0U1RRC8;A0A0U1RQQ5;A0A1B0GTT3;A0A0U1RQX9;F2Z2V6;A0A0U1RR66;A0A0U1RQC3;A0A0U1RRJ7;A0A0U1RR79;A0A0U1RQJ6	P47897;P47897-2;A0A1B0GVU9;B4DDN1	28;26;25;20;13;10;9;8;8;8;7;6;6;5;5;4;3;3;3;1;1;1;1	Glutamine--tRNA ligase	QARS	49.2	87.798	775	1.3777	0.77944	23	0.094485	0.10084	27		0.44014
C9JZR2;O60716-13;O60716-11;O60716-10;O60716-9;O60716-5;O60716-3;O60716-2;O60716;A0A669KB05;O60716-21;O60716-19;O60716-16;O60716-18;O60716-15;O60716-17;O60716-14;O60716-12;O60716-8;O60716-7;O60716-6;O60716-4;A0A669KB62;O60716-24;O60716-23;O60716-22;O60716-20;O60716-29;O60716-27;O60716-26;O60716-25;O60716-32;O60716-31;O60716-30;O60716-28;H0YC95;E9PKY0;E9PKL1	C9JZR2;O60716-13;O60716-11;O60716-10;O60716-9;O60716-5;O60716-3;O60716-2;O60716;A0A669KB05;O60716-21;O60716-19;O60716-16;O60716-18;O60716-15;O60716-17;O60716-14;O60716-12;O60716-8;O60716-7;O60716-6;O60716-4;A0A669KB62;O60716-24;O60716-23;O60716-22;O60716-20;O60716-29;O60716-27;O60716-26;O60716-25;O60716-32;O60716-31;O60716-30;O60716-28	27;27;27;27;27;27;27;27;27;26;26;26;26;26;26;26;26;26;26;26;26;26;25;25;25;25;25;20;20;20;20;19;19;19;19;4;3;2	Catenin delta-1	CTNND1	40.1	104.85	938	1.2466	0.74823	5	0.12618	0.13132	26		0.439775
P07814;V9GYZ6;V9GZ76	P07814;V9GYZ6	32;21;4	Bifunctional glutamate/proline--tRNA ligase;Glutamate--tRNA ligase;Proline--tRNA ligase	EPRS	30.6	170.59	1512	1.358	0.78564	19	0.11242	0.085814	24		0.435727
E7EQR4;P15311	E7EQR4;P15311	28;28	Ezrin	EZR	47.3	69.371	586	1.4334	0.81599	23	0.049336	0.049782	25		0.432886
Q14247;Q14247-3;Q14247-2;H0YCD9;H0YEV2	Q14247;Q14247-3;Q14247-2	22;20;19;4;3	Src substrate cortactin	CTTN	46.9	61.585	550	0.6681	0.38072	38	0.083707	0.48091	69		0.430815
E7EX90;Q14203-3;Q14203-4;Q14203-5;Q14203-6;Q14203;Q14203-2;Q6AWB1;E7EWF7;C9JZA4;C9JTE5;C9JJN7;C9JJD0;C9JKG6;E9PCY0	E7EX90;Q14203-3;Q14203-4;Q14203-5;Q14203-6;Q14203;Q14203-2	14;14;14;13;13;13;12;5;4;1;1;1;1;1;1	Dynactin subunit 1	DCTN1	17.8	139.09	1256	1.3002	0.77309	5	0.0769	0.088311	9		0.430701
P61221;D6R9I9;D6RGF4;H0Y990	P61221;D6R9I9	15;11;6;5	ATP-binding cassette sub-family E member 1	ABCE1	34.7	67.314	599	0.90991	0.61929	10	0.15564	0.22692	13		0.423105
P04040	P04040	8	Catalase	CAT	19.7	59.755	527	0.56568	0.33819	5	0.47854	0.50394	4		0.421065
Q9NR12;Q9NR12-2;D6RH06;Q9NR12-5;Q9NR12-6;Q9NR12-4;D6RF83;H7BYK4;Q9NR12-3;D6RAN1;H0Y8W6	Q9NR12;Q9NR12-2;D6RH06;Q9NR12-5;Q9NR12-6;Q9NR12-4	16;15;8;8;8;8;7;7;5;4;2	PDZ and LIM domain protein 7	PDLIM7	54.3	49.844	457	1.136	0.64338	8	0.08003	0.19655	27		0.419965
O95373;E9PLB2;E9PLJ0	O95373	20;3;1	Importin-7	IPO7	28.4	119.52	1038	1.1892	0.69095	12	0.051552	0.14333	25		0.41714
A0A494C0M1;P52701-4;P52701-3;P52701;A0A087WWJ1;P52701-2;A0A087WYT6	A0A494C0M1;P52701-4;P52701-3;P52701;A0A087WWJ1;P52701-2	16;16;16;16;14;14;2	DNA mismatch repair protein Msh6	MSH6	16.3	142.85	1261	1.2216	0.69317	6	0.16099	0.13953	13		0.41635
A0A2R8Y891;P08237;P08237-3;P08237-2;F8VZI0;F8VP00;H0YHB8;F8VSF7;F8VTQ3;F8VW30;F8VUB8;F8VYK8;F8VX13;F8VZQ1;F8VVE3	A0A2R8Y891;P08237;P08237-3;P08237-2;F8VZI0	8;8;8;7;6;2;1;1;1;1;1;1;1;1;1	ATP-dependent 6-phosphofructokinase, muscle type	PFKM	12.5	96.907	883	0.96955	0.61035	5	0.18359	0.21893	8		0.41464
Q9BPX3;D6RA93;H0Y9Z8	Q9BPX3	15;3;3	Condensin complex subunit 3	NCAPG	18.3	114.33	1015	1.1801	0.73217	4	0.092921	0.090993	14		0.411581
Q99460-2;Q99460;A0A087WW66;C9J9M4;H7C378;H7BZR6;F8WCE3	Q99460-2;Q99460;A0A087WW66	18;18;17;5;4;3;1	26S proteasome non-ATPase regulatory subunit 1	PSMD1	31.1	102.26	922	0.8432	0.57755	15	0.089515	0.24427	11		0.41091
F8VY35;F8W0J6;F5H4R6;H0YIV4;P55209-2;P55209;F8W020;F8VUX1;H0YHC3;F8W118;F8VXI6;F8VV59;B7Z9C2;H0YH88;P55209-3;F8VVB5;F8VRJ2;B7Z4K9	F8VY35;F8W0J6;F5H4R6;H0YIV4;P55209-2;P55209;F8W020;F8VUX1;H0YHC3;F8W118;F8VXI6;F8VV59;B7Z9C2;H0YH88;P55209-3;F8VVB5;F8VRJ2	10;10;10;10;10;10;9;9;8;8;8;8;8;7;7;6;5;1	Nucleosome assembly protein 1-like 1	NAP1L1	53.8	31.02	264	1.3167	0.73924	16	0.02099	0.078241	12		0.408741
P22234;E9PBS1;P22234-2;D6RF62	P22234;E9PBS1;P22234-2;D6RF62	16;15;15;12	Multifunctional protein ADE2;Phosphoribosylaminoimidazole-succinocarboxamide synthase;Phosphoribosylaminoimidazole carboxylase	PAICS	47.1	47.079	425	1.2832	0.75963	19	0.058058	0.055583	17		0.407607
A0A087WUT6;O60841	A0A087WUT6;O60841	7;7	Eukaryotic translation initiation factor 5B	EIF5B	9.7	138.68	1220	1.0843	0.68757	7	0.1535	0.12202	4		0.404795
Q658Y4;E7ER68;G3V120;H0YBR6;P0C866;H0YC80	Q658Y4;E7ER68	23;22;4;3;3;2	Protein FAM91A1	FAM91A1	36.8	93.908	838	0.85742	0.52247	4	0.064659	0.2852	24		0.403835
P37802;P37802-2;X6RJP6;C9J5W6;Q9UI15	P37802;P37802-2;X6RJP6	13;13;12;1;1	Transgelin-2	TAGLN2	80.4	22.391	199	1.2085	0.75417	14	0.046949	0.046632	23		0.400401
P51858;P51858-2;P51858-3;H3BPQ6;M0R0J3;Q9Y3E1;O75475-3;O75475-2;O75475	P51858;P51858-2;P51858-3	14;11;11;1;1;1;1;1;1	Hepatoma-derived growth factor	HDGF	71.7	26.788	240	1.0913	0.7247	4	0.079682	0.071683	13		0.398192
P26640;A0A140T936;A0A140T954;A2ABF4;A0A0G2JJT9;P26640-2;A0A140T904;H0Y426	P26640;A0A140T936	14;13;5;4;4;4;3;1	Valine--tRNA ligase	VARS	13.7	140.47	1264	1.2064	0.71347	7	0.12638	0.080758	10		0.397114
Q9Y265;Q9Y265-2;E7ETR0;H7C4G5;J3QLR1;H7C4I3	Q9Y265;Q9Y265-2;E7ETR0	20;17;14;7;4;3	RuvB-like 1	RUVBL1	57.2	50.227	456	1.2489	0.7365	13	0.014232	0.056077	23		0.396289
Q9ULH7-4;Q9ULH7;Q9ULH7-5;I3L2S3;Q9ULH7-2;Q9ULH7-3;A0A494C1G6;B0QY84;I3L2A0;Q8IZQ8-2;Q8IZQ8;Q8IZQ8-3	Q9ULH7-4;Q9ULH7;Q9ULH7-5	31;31;31;13;13;13;2;2;2;1;1;1	MKL/myocardin-like protein 2	MKL2	37.3	114.12	1049	0.16464	0.11292	64	0.32007	0.67029	45		0.391605
Q14258;A0A3B3IUA7	Q14258;A0A3B3IUA7	11;8	E3 ubiquitin/ISG15 ligase TRIM25	TRIM25	23.7	70.973	630	0.8464	0.54412	10	0.21095	0.23862	6		0.39137
A0A1W2PNQ5;A0A1W2PRE7;O43766-2;O43766-3;O43766	A0A1W2PNQ5;A0A1W2PRE7;O43766-2;O43766-3;O43766	1;1;1;1;1	Lipoyl synthase, mitochondrial	LIAS	6.5	29.334	261	0.13709	0.080191	7	0.79831	0.70176	5		0.390976
A0A3B3IU45;P33991;E5RG31;A0A3B3IS57;A0A3B3IT92;A0A3B3ITP6;A0A3B3IRR8	A0A3B3IU45;P33991;E5RG31;A0A3B3IS57;A0A3B3IT92;A0A3B3ITP6	10;10;9;9;9;8;3	DNA replication licensing factor MCM4	MCM4	15	91.19	813	1.0629	0.64877	4	0.15602	0.12926	10		0.389015
P61011;P61011-2;G3V4F7;G3V480;G3V346;A0A0D9SFN7;G3V3L9	P61011;P61011-2;G3V4F7	13;12;11;2;1;1;1	Signal recognition particle 54 kDa protein	SRP54	32.5	55.704	504	1.0759	0.64077	4	0.07377	0.13242	9		0.386595
Q9UHB9;Q9UHB9-4;Q9UHB9-2;Q9UHB9-3	Q9UHB9;Q9UHB9-4;Q9UHB9-2	21;20;19;10	Signal recognition particle subunit SRP68	SRP68	39.6	70.729	627	0.7737	0.49288	8	0.15589	0.2669	34		0.37989
Q9C0C2;Q9C0C2-2;A0A2R8Y5C4;E9PKK0;E9PKE7	Q9C0C2;Q9C0C2-2	32;20;9;4;3	182 kDa tankyrase-1-binding protein	TNKS1BP1	25.9	181.79	1729	0.97114	0.59111	5	0.19252	0.1589	26		0.375005
Q09666;E9PJZ0;E9PKR9;E9PJC6;E9PLK4;Q09666-2;E9PQE3;P48552	Q09666	275;4;4;4;4;4;3;1	Neuroblast differentiation-associated protein AHNAK	AHNAK	72.3	629.09	5890	0.46598	0.32458	631	0.039097	0.41677	415		0.370675
P50990;P50990-2;P50990-3;H7C4C8;H7C2U0	P50990;P50990-2;P50990-3	37;36;32;17;5	T-complex protein 1 subunit theta	CCT8	72.6	59.62	548	0.78589	0.4724	93	0.028723	0.26061	87		0.366505
Q13642-1;Q13642-5;Q13642-4;Q5JXI8;A0A494C0D6;Q13642;A0A0D9SFZ9;Q5JXH8;Q5JXH7;Q5JXI3;Q5JXI2;Q13642-3;A0A0D9SFI6;A0A0D9SFB0;Q5JXH9;A0A0D9SGB2;Q5JXI0;A0A494C0J3;A0A0D9SGD1;A0A0D9SEY7;A0A0D9SGC5;A0A494C1G1	Q13642-1;Q13642-5;Q13642-4;Q5JXI8;A0A494C0D6;Q13642;A0A0D9SFZ9;Q5JXH8;Q5JXH7;Q5JXI3;Q5JXI2;Q13642-3;A0A0D9SFI6;A0A0D9SFB0;Q5JXH9;A0A0D9SGB2;Q5JXI0	10;10;10;9;8;8;7;7;7;7;7;7;6;6;6;5;5;3;3;2;1;1	Four and a half LIM domains protein 1	FHL1	40	31.895	280	0.98718	0.62322	4	0.047848	0.093991	9		0.358606
Q5VWC4;P55036;A6PVX3;P55036-2;H0Y561;H0Y3Y9	Q5VWC4;P55036;A6PVX3;P55036-2	8;8;7;7;1;1	26S proteasome non-ATPase regulatory subunit 4	PSMD4	30.8	41.079	380	0.55642	0.39517	6	0.1104	0.30804	8		0.351605
O43491;O43491-3;E9PII3;O43491-2;A0A2R8Y5B3;Q6R5J7;E9PMV8;E9PQD2;E9PQN0;E9PRG1;E9PIG0;Q6ZSX4;E9PJP4;E9PN54;E9PPC9	O43491;O43491-3;E9PII3;O43491-2;A0A2R8Y5B3	47;34;32;32;26;14;12;11;10;10;10;9;8;4;3	Band 4.1-like protein 2	EPB41L2	52	112.59	1005	0.9665	0.605	12	0.045493	0.097578	57		0.351289
O43396;K7ER96;K7EML9;K7EPB7;K7EKG2;K7EME7	O43396;K7ER96	12;10;4;3;2;2	Thioredoxin-like protein 1	TXNL1	54.3	32.251	289	0.2332	0.15081	20	0.43832	0.54368	10		0.347245
Q9Y266;A0A0A0MSU9;A0A0A0MSS4	Q9Y266	17;6;4	Nuclear migration protein nudC	NUDC	54.1	38.242	331	0.99718	0.61586	10	0.067297	0.077425	27		0.346642
Q86TX2;A0A087X0W7;G3V4F2;A0A087WT95;P49753;P49753-2;A0A2R8Y7H3	Q86TX2;A0A087X0W7;G3V4F2;A0A087WT95;P49753	15;14;13;13;13;7;2	Acyl-coenzyme A thioesterase 1;Acyl-coenzyme A thioesterase 2, mitochondrial	ACOT1;ACOT2	52	46.277	421	1.018	0.60442	7	0.051853	0.088853	21		0.346636
E7EX44;Q05682-3;Q05682-6;Q05682-2;Q05682	E7EX44;Q05682-3;Q05682-6;Q05682-2;Q05682	23;23;22;22;22	Caldesmon	CALD1	40.9	64.168	557	0.93655	0.6376	24	0.032243	0.053213	41		0.345406
P46821;D6RA32;D6RA40;D6RCL2;D6RGJ3	P46821	17;4;3;1;1	Microtubule-associated protein 1B;MAP1B heavy chain;MAP1 light chain LC1	MAP1B	10.8	270.63	2468	0.6153	0.49717	6	0.20605	0.19213	11		0.34465
Q14677-3;Q14677-2;Q14677	Q14677-3;Q14677-2;Q14677	15;14;14	Clathrin interactor 1	CLINT1	28.3	70.294	643	0.76248	0.44046	9	0.085518	0.2454	27		0.34293
Q9Y6G9;E9PHI6;C9JGM7;C9JLW1	Q9Y6G9;E9PHI6	13;9;4;3	Cytoplasmic dynein 1 light intermediate chain 1	DYNC1LI1	35.9	56.578	523	1.0114	0.58248	4	0.094852	0.097723	9		0.340102
A0A087WV20;A0A087WTU9;Q8TCU4-3;Q8TCU4-2;Q8TCU4;H7C1D9	A0A087WV20;A0A087WTU9;Q8TCU4-3;Q8TCU4-2;Q8TCU4;H7C1D9	15;15;15;15;15;8	Alstrom syndrome protein 1	ALMS1	7.4	425.23	3859	0.63107	0.3712	6	0.40695	0.30197	10		0.336585
Q9BSJ8;Q9BSJ8-2;F8VZB1	Q9BSJ8;Q9BSJ8-2	29;29;4	Extended synaptotagmin-1	ESYT1	39.9	122.85	1104	1.0004	0.57988	15	0.081642	0.093065	47		0.336472
P42224;A0A669KB68;A0A669KB56;A0A669KBA4;A0A669KB53;A0A669KBI6;P42224-2;J3KPM9;A0A669KB52;A0A669KB75;E7EPD2;A0A669KB17;D2KFR9;E7ENM1;E9PH66;Q67C41;A0A669KBK4	P42224;A0A669KB68;A0A669KB56;A0A669KBA4;A0A669KB53;A0A669KBI6;P42224-2;J3KPM9;A0A669KB52;A0A669KB75;E7EPD2	40;39;39;39;39;37;37;36;30;27;22;14;10;7;3;2;1	Signal transducer and activator of transcription 1-alpha/beta;Signal transducer and activator of transcription	STAT1	64.7	87.334	750	0.39893	0.24681	28	0.053805	0.4259	55		0.336355
Q9Y2Z0	Q9Y2Z0	15	Suppressor of G2 allele of SKP1 homolog	SUGT1	51	41.024	365	1.032	0.6236	5	0.053521	0.048896	22		0.336248
Q15365;F8VTZ0;H3BSP4;C9K0A2;F8WC71	Q15365	17;2;1;1;1	Poly(rC)-binding protein 1	PCBP1	80.1	37.497	356	0.84399	0.51995	45	0.1448	0.1518	41		0.335875
Q16643;Q16643-3;Q16643-2;D6R9W4;D6R9Q9;D6RFI1;D6RCR4	Q16643;Q16643-3;Q16643-2;D6R9W4	17;16;14;11;7;5;1	Drebrin	DBN1	38.8	71.428	649	0.50009	0.29085	8	0.068541	0.37355	23		0.3322
P54136;P54136-2;E5RJM9;E5RH09	P54136;P54136-2	29;26;5;4	Arginine--tRNA ligase, cytoplasmic	RARS	50.2	75.378	660	0.8193	0.4963	32	0.073443	0.1638	41		0.33005
Q6PKG0;Q6PKG0-3;A0A0B4J210;E5RH50;H0YC73;H0YBW1;H0YC33;A0A3B3ISF0;Q659C4-7;Q659C4-6;Q659C4-5;Q659C4-2;Q659C4;H0YBM7;Q659C4-9;H0YBR8;H0YAX9;H0YBJ5;H0YAN4	Q6PKG0;Q6PKG0-3;A0A0B4J210;E5RH50	28;24;19;14;8;7;3;3;3;3;3;3;3;2;2;1;1;1;1	La-related protein 1	LARP1	38.2	123.51	1096	0.34179	0.199	6	0.027239	0.45993	22		0.329465
O95793-2;O95793-3;O95793;A0A087X1A5;Q5JW30;Q5JW28;F6UDC6	O95793-2;O95793-3;O95793;A0A087X1A5;Q5JW30	11;11;11;10;10;5;1	Double-stranded RNA-binding protein Staufen homolog 1	STAU1	28.8	54.933	496	0.74416	0.42143	7	0.11135	0.23562	5		0.328525
Q9UKY7;Q9UKY7-2;H0Y8K3;D6R9V8;D6RFH2;Q9UKY7-3;D6RDN0;D6RAV0;D6R973	Q9UKY7;Q9UKY7-2;H0Y8K3	14;13;8;6;5;5;4;3;2	Protein CDV3 homolog	CDV3	72.1	27.335	258	0.85402	0.61644	6	0.040409	0.039815	21		0.328128
Q9UJU6;Q9UJU6-2;Q9UJU6-3;B4DDD6;Q9UJU6-6;H0Y5J4;Q9UJU6-5;Q9UJU6-4;F8WBG8;F8WC20;F8WBB2;F8WFE1;F2Z2V3;F8WB73;F8WCK3;F2Z3E3;H7C111	Q9UJU6;Q9UJU6-2;Q9UJU6-3;B4DDD6;Q9UJU6-6;H0Y5J4;Q9UJU6-5;Q9UJU6-4	13;13;13;11;10;8;7;7;6;2;2;2;1;1;1;1;1	Drebrin-like protein	DBNL	42.1	48.207	430	0.65614	0.39295	5	0.066328	0.25297	12		0.32296
E7EWR4;P33240-2;P33240;E9PID8;A0A0A0MT56	E7EWR4;P33240-2;P33240;E9PID8	9;9;9;8;4	Cleavage stimulation factor subunit 2	CSTF2	21.9	62.942	597	0.93195	0.53981	4	0.068762	0.0955	5		0.317655
A0A3B3IRI2;P17812;B4E1E0;A0A3B3IRQ8;A0A3B3ITF6;P17812-2;A0A3B3ITB8;A0A3B3ISY3;A0A3B3ITH9;Q9NRF8	A0A3B3IRI2;P17812;B4E1E0;A0A3B3IRQ8;A0A3B3ITF6;P17812-2;A0A3B3ITB8	28;28;22;19;19;17;16;4;4;2	CTP synthase 1;CTP synthase	CTPS1	70	63.723	564	0.90801	0.56307	36	0.022971	0.070491	50		0.31678
P55196-3	P55196-3	52	Afadin	MLLT4	41.9	197.65	1743	0.71112	0.41424	20	0.13344	0.2145	58		0.31437
P39748;P39748-2;I3L3E9;F5H1Y3	P39748;P39748-2;I3L3E9	11;8;6;5	Flap endonuclease 1	FEN1	37.4	42.592	380	0.92725	0.59954	4	0.025648	0.027386	20		0.313463
P46060;H0Y4Q3;B0QYT5;B0QYT4	P46060	25;8;3;3	Ran GTPase-activating protein 1	RANGAP1	49.9	63.541	587	0.69865	0.40631	10	0.07867	0.21647	42		0.31139
O75534-2;O75534;O75534-3;O75534-4;E9PLT0;E9PLD4;E9PNG3;E9PJK7;E9PKN4	O75534-2;O75534;O75534-3;O75534-4;E9PLT0	39;39;39;39;33;4;4;1;1	Cold shock domain-containing protein E1	CSDE1	50.6	85.746	767	0.48142	0.29125	39	0.038976	0.33098	61		0.311115
Q99733;Q99733-2;C9J6D1;C9JZI7;E9PNW0;E9PJJ2;E9PS34;E9PNJ7;A8MXH2;E9PKT8;E9PKI2;E9PP22;C9J1B1;H0YCI4	Q99733;Q99733-2;C9J6D1;C9JZI7;E9PNW0;E9PJJ2;E9PS34;E9PNJ7;A8MXH2;E9PKT8	9;9;7;7;6;6;6;6;6;5;4;4;3;3	Nucleosome assembly protein 1-like 4	NAP1L4	31.7	42.823	375	0.79982	0.44778	4	0.089743	0.17052	10		0.30915
P33176;A0A0G2JMZ6;O60282;A0A6Q8PGJ3;Q12840;J3KNA1;A0A6Q8PEZ8;O60282-2;A0A6Q8PGT2;C9JWB9;A0A6Q8PGN1;A0A6Q8PFV6	P33176	36;8;8;7;7;6;6;6;1;1;1;1	Kinesin-1 heavy chain	KIF5B	46.5	109.68	963	0.99788	0.58688	13	0.025864	0.024223	39		0.305551
Q9NP61-2;Q9NP61;H0Y6A0;B0QYV8;B0QYV9	Q9NP61-2;Q9NP61;H0Y6A0	11;11;6;5;2	ADP-ribosylation factor GTPase-activating protein 3	ARFGAP3	34.5	51.989	472	0.77221	0.45808	7	0.093368	0.14999	10		0.304035
P14923;C9JTX4;C9J826;C9JK18;C9JKY1	P14923	22;7;7;7;7	Junction plakoglobin	JUP	41.1	81.744	745	0.13738	0.07956	25	0.15681	0.52763	9		0.303595
P35998;P35998-2;C9JLS9	P35998;P35998-2	19;14;5	26S protease regulatory subunit 7	PSMC2	50.6	48.633	433	0.85459	0.50871	14	0.059706	0.098168	32		0.303439
P49959;F8W7U8;P49959-3;P49959-2;F5GXT0;F5H742;F5H256	P49959;F8W7U8;P49959-3;P49959-2	28;27;27;26;9;6;6	Double-strand break repair protein MRE11A	MRE11A	48.3	80.592	708	0.64726	0.3818	29	0.17017	0.22477	42		0.303285
Q9P0K7-4;Q9P0K7-3;Q9P0K7;Q9P0K7-2;D6RB27;D6R9G4;D6RBY4;D6REL2;D6R9G6;D6RF74;D6RE17;D6RB25;D6RBW6	Q9P0K7-4;Q9P0K7-3;Q9P0K7;Q9P0K7-2	26;26;26;26;2;2;2;2;2;2;2;1;1	Ankycorbin	RAI14	32.4	106.9	951	0.58488	0.35231	14	0.068249	0.24107	29		0.29669
Q14157-4;Q14157-1;F8W726;Q14157-3;Q14157;Q14157-5;Q5VU77;Q5VU79;Q5VU78;Q5VU81;Q5VU80;H0Y5H6;H7C2T8	Q14157-4;Q14157-1;F8W726;Q14157-3;Q14157;Q14157-5	21;21;20;20;20;20;9;6;6;5;5;2;2	Ubiquitin-associated protein 2-like	UBAP2L	40.5	103.17	976	0.51845	0.32031	6	0.10572	0.27057	20		0.29544
Q96TA1-2;Q96TA1	Q96TA1-2;Q96TA1	17;17	Niban-like protein 1	FAM129B	31.5	82.682	733	0.58258	0.33701	5	0.04747	0.23969	19		0.28835
Q14008-2;Q14008;Q14008-3;E9PQH5;H0YDX5	Q14008-2;Q14008;Q14008-3	49;49;49;6;6	Cytoskeleton-associated protein 5	CKAP5	30.3	218.52	1972	0.47659	0.2997	15	0.10106	0.26674	48		0.28322
A0A1C7CYX9;Q16555;Q16555-2;E5RFU4	A0A1C7CYX9;Q16555;Q16555-2	30;27;26;4	Dihydropyrimidinase-related protein 2	DPYSL2	66.2	73.502	677	0.64252	0.3751	24	0.039046	0.19064	49		0.28287
O75663;O75663-2	O75663;O75663-2	14;10	TIP41-like protein	TIPRL	68.4	31.444	272	0.71132	0.44519	5	0.067734	0.12016	17		0.282675
Q8N6T3;Q8N6T3-2;F8VWH9;Q8N6T3-5;F8W1U7;Q8N6T3-3;E5RHC5;Q8N6T3-4;E5RHT6;E5RHH7;F8VWB3;H0YIQ0;E5RGL6;E5RIU2	Q8N6T3;Q8N6T3-2;F8VWH9;Q8N6T3-5;F8W1U7;Q8N6T3-3;E5RHC5;Q8N6T3-4;E5RHT6	16;15;14;14;12;12;11;11;10;5;4;2;2;1	ADP-ribosylation factor GTPase-activating protein 1	ARFGAP1	50	44.667	406	0.66415	0.44774	11	0.078891	0.11651	34		0.282125
F8W914;Q9NQC3-2;Q9NQC3-5;Q9NQC3;H7C106;Q9NQC3-3;Q9NQC3-4;Q9NQC3-6;A0A0U1RQR6	F8W914;Q9NQC3-2;Q9NQC3-5;Q9NQC3;H7C106;Q9NQC3-3;Q9NQC3-4;Q9NQC3-6	10;10;9;9;5;5;5;5;4	Reticulon;Reticulon-4	RTN4	57.4	37.144	345	0.84851	0.48817	10	0.023312	0.072489	14		0.28033
P07355;P07355-2;H0YN42;H0YMD0;H0YMU9;H0YM50;A6NMY6;H0YKS4;H0YNP5;H0YN28;H0YL33;H0YMM1;H0YKZ7;H0YLV6;H0YMT9;H0YKX9;H0YMW4;H0YNA0;H0YKL9;H0YN52;H0YKV8;H0YMD9;H0YNB8;H0YKN4;H0YLE2	P07355;P07355-2;H0YN42;H0YMD0;H0YMU9;H0YM50;A6NMY6;H0YKS4;H0YNP5	33;32;27;25;25;23;23;20;17;15;15;14;12;12;12;12;11;10;10;8;8;7;5;5;2	Annexin A2;Annexin;Putative annexin A2-like protein	ANXA2;ANXA2P2	75.2	38.604	339	0.7193	0.44938	145	0.092697	0.11036	116		0.27987
Q9Y2J2-2;A8K968;Q9Y2J2-3;A0A0J9YW31	Q9Y2J2-2;A8K968;Q9Y2J2-3	48;44;34;11	Band 4.1-like protein 3;Band 4.1-like protein 3, N-terminally processed	EPB41L3	66.1	96.513	865	0.49704	0.34988	33	0.037804	0.20739	96		0.278635
O95817;C9JFK9	O95817;C9JFK9	21;11	BAG family molecular chaperone regulator 3	BAG3	54.3	61.594	575	0.6881	0.51033	5	0.03704	0.045145	20		0.277737
P78344;D3DQV9;P78344-2;H0Y3P2;H0YCH5;E9PKF8;H0YD77;H0YEC5;H0YE22;H0YE44;H0YEN8;H0YDC0;H0YCF8	P78344;D3DQV9;P78344-2;H0Y3P2	31;30;28;27;12;10;8;7;5;2;1;1;1	Eukaryotic translation initiation factor 4 gamma 2	EIF4G2	42.4	102.36	907	0.81058	0.49616	14	0.04869	0.059114	31		0.277637
B4DDF4;B4DUT8;Q99439;A0A087X271;H3BVI6;Q99439-2;K7ES69;A0A087X1X5;A0A087WV51;H3BQH0	B4DDF4;B4DUT8;Q99439;A0A087X271;H3BVI6;Q99439-2;K7ES69;A0A087X1X5	8;8;8;7;7;6;5;4;1;1	Calponin;Calponin-2	CNN2	30.9	32.616	298	0.69627	0.41245	5	0.094117	0.13941	11		0.27593
Q8NC51;Q8NC51-2	Q8NC51;Q8NC51-2	22;21	Plasminogen activator inhibitor 1 RNA-binding protein	SERBP1	51.2	44.965	408	0.73298	0.45439	16	0.020864	0.097155	26		0.275773
P25685;P25685-2;M0R080;M0QYT3;M0QXK0;M0R1D6;M0QZD0;M0R128;A0A1B0GX60	P25685;P25685-2;M0R080	13;10;7;4;4;3;3;2;2	DnaJ homolog subfamily B member 1	DNAJB1	37.6	38.044	340	0.73056	0.45995	9	0.095083	0.088376	15		0.274163
Q9UHD8-7;Q9UHD8-2;Q9UHD8-5;Q9UHD8;Q9UHD8-3;Q9UHD8-4;Q9UHD8-9;Q9UHD8-8;A0A6Q8PHC2;K7EL40;K7EK18;K7ER52;K7ENL0;K7EIE4;K7ER14;K7EQD7;K7EJV0;K7EJ51;K7EJZ2;K7EPY1;K7EKN4;K7EN52;K7ENQ5;K7EQ08;K7ER34	Q9UHD8-7;Q9UHD8-2;Q9UHD8-5;Q9UHD8;Q9UHD8-3;Q9UHD8-4;Q9UHD8-9;Q9UHD8-8;A0A6Q8PHC2	20;20;20;20;15;11;11;11;10;7;6;5;5;5;5;5;4;4;4;4;3;3;3;1;1	Septin-9	44448	47.6	63.502	567	0.7188	0.41464	15	0.037689	0.12489	24		0.269765
P05783;F8VZY9;CON__H-INV:HIT000015463	P05783;F8VZY9	25;24;2	Keratin, type I cytoskeletal 18	KRT18	64	48.057	430	0.77868	0.46804	19	0.05065	0.071337	44		0.269688
J3QS39;J3QTR3;F5H6Q2;F5GYU3;F5H2Z3;F5H265;B4DV12;F5H388;F5H747;F5GXK7;J3QKN0;Q5PY61;Q96C32;P62987;P62979;P0CG47;P0CG48;M0R1M6;M0R2S1;A0A2R8Y422;M0R1V7;J3QSA3;F5GZ39	J3QS39;J3QTR3;F5H6Q2;F5GYU3;F5H2Z3;F5H265;B4DV12;F5H388;F5H747;F5GXK7;J3QKN0;Q5PY61;Q96C32;P62987;P62979;P0CG47;P0CG48;M0R1M6;M0R2S1;A0A2R8Y422;M0R1V7	5;5;5;5;5;5;5;5;5;5;5;5;5;5;5;5;5;4;4;4;3;2;2	Ubiquitin-60S ribosomal protein L40;Ubiquitin;60S ribosomal protein L40;Ubiquitin-40S ribosomal protein S27a;Ubiquitin;40S ribosomal protein S27a;Polyubiquitin-B;Ubiquitin;Polyubiquitin-C;Ubiquitin	UBB;RPS27A;UBC;UBA52	48.4	10.469	93	0.46346	0.27161	19	0.12272	0.25143	24		0.26152
Q96LB3;Q96LB3-2;A0A3B3IT46;E5RGX6;E5RIF0;E5RH29;E5RJK3	Q96LB3;Q96LB3-2	11;7;3;2;2;2;1	Intraflagellar transport protein 74 homolog	IFT74	20.5	69.239	600	0.64227	0.3538	5	0.12132	0.16577	16		0.259785
O15231-3;H0Y704;O15231-2	O15231-3;H0Y704;O15231-2	25;18;17	Zinc finger protein 185	ZNF185	46.4	73.612	690	0.78728	0.4623	5	0.055925	0.056488	28		0.259394
P49792;Q99666;O14715;J3KQ37;F8VYC4;A0A286YES2;A0A1W2PNU4;P0DJD0;P0DJD1;F8W705;Q99666-2;F8WBP7;C9J1W9;C9JF75;C9J6W1;Q7Z3J3-2	P49792	30;7;7;6;6;6;6;6;6;3;3;1;1;1;1;1	E3 SUMO-protein ligase RanBP2	RANBP2	14	358.2	3224	0.65717	0.37903	7	0.14395	0.1376	16		0.258315
P40763-3;P40763-2;P40763;G8JLH9;K7EP08	P40763-3;P40763-2;P40763;G8JLH9	31;31;31;27;2	Signal transducer and activator of transcription 3;Signal transducer and activator of transcription	STAT3	58.2	83.125	722	0.59779	0.34291	11	0.064076	0.17056	37		0.256735
O14531;Q5T0Q6	O14531;Q5T0Q6	25;16	Dihydropyrimidinase-related protein 4	DPYSL4	72.2	61.877	572	0.30872	0.18092	13	0.091158	0.33001	36		0.255465
Q15208	Q15208	10	Serine/threonine-protein kinase 38	STK38	28.8	54.19	465	0.61762	0.37156	12	0.092994	0.1301	13		0.25083
Q2NKX8;B5MDQ0	Q2NKX8;B5MDQ0	30;27	DNA excision repair protein ERCC-6-like	ERCC6L	33.8	141.1	1250	0.56771	0.35721	4	0.064715	0.13418	22		0.245695
A0A3B3ITW3;P28288;P28288-2;P28288-3	A0A3B3ITW3;P28288;P28288-2	13;13;8;2	ATP-binding cassette sub-family D member 3	ABCD3	24.9	75.421	659	0.6389	0.37818	6	0.072452	0.11198	10		0.24508
Q96HC4;Q96HC4-4;Q96HC4-7;Q96HC4-6;H0Y8Y3;A0A0A0MSP3;Q96HC4-3;Q96HC4-2;H0YBI4;A0A0D9SFR4;H0Y929;D6RAA1;A0A0D9SFW3;D6RGG6;Q96HC4-5	Q96HC4;Q96HC4-4;Q96HC4-7;Q96HC4-6;H0Y8Y3	22;19;18;17;12;8;8;8;6;4;3;1;1;1;1	PDZ and LIM domain protein 5	PDLIM5	50.2	63.944	596	0.69268	0.40908	10	0.031568	0.074684	47		0.241882
Q13263;Q13263-2;M0R0K9;M0R2I3;M0R3C0	Q13263;Q13263-2;M0R0K9	21;19;11;3;2	Transcription intermediary factor 1-beta	TRIM28	46.6	88.549	835	0.55618	0.32846	5	0.080169	0.15338	19		0.24092
A0A024R4E5;Q00341;Q00341-2;H0Y394;H7C0A4;C9JIZ1;C9J5E5;H7BZC3;H7C2D1;C9JZI8;C9JHS7;C9JHZ8;C9JES8;C9JT62;C9JK79;C9JBS3;C9JEJ8;C9JHN6;C9JMQ6;C9JQ82;C9JHS9;C9J739;H7C3D0	A0A024R4E5;Q00341;Q00341-2;H0Y394	41;40;36;30;14;10;9;9;8;7;6;6;6;4;4;3;3;3;2;2;1;1;1	Vigilin	HDLBP	41.8	141.44	1268	0.67761	0.42446	15	0.05419	0.056269	37		0.240365
Q9BR76;A0A087WW53;F5H390;F5H0D2;A9Z1Z3-3;A9Z1Z3	Q9BR76	20;8;8;2;1;1	Coronin-1B	CORO1B	47.2	54.234	489	0.3684	0.21881	33	0.09181	0.25347	48		0.23614
P31350;P31350-2;A0A286YFD6;C9JXC1;A0A2R8Y837	P31350;P31350-2;A0A286YFD6;C9JXC1	14;14;13;9;1	Ribonucleoside-diphosphate reductase subunit M2	RRM2	43.2	44.877	389	0.54783	0.36492	7	0.11534	0.10239	14		0.233655
Q92616	Q92616	69	Translational activator GCN1	GCN1L1	35.4	292.75	2671	0.65265	0.38558	35	0.049584	0.08155	58		0.233565
O95721;C9JAF7	O95721;C9JAF7	11;6	Synaptosomal-associated protein 29;Synaptosomal-associated protein	SNAP29	50.8	28.97	258	0.54567	0.38968	6	0.06745	0.074733	13		0.232207
Q8IVF2-3;Q8IVF2;Q8IVF2-2	Q8IVF2-3;Q8IVF2	100;99;14	Protein AHNAK2	AHNAK2	41.5	605.64	5695	0.24559	0.14933	75	0.12039	0.30416	46		0.226745
Q13325;Q13325-2	Q13325;Q13325-2	17;15	Interferon-induced protein with tetratricopeptide repeats 5	IFIT5	45.4	55.846	482	0.5805	0.32406	7	0.032913	0.12838	15		0.22622
Q15637-6;Q15637-2;Q15637-4;Q15637-3;Q15637;Q15637-7;F8WEV5;C9J792;H7C561	Q15637-6;Q15637-2;Q15637-4;Q15637-3;Q15637;Q15637-7	15;15;13;13;13;11;3;2;1	Splicing factor 1	SF1	33.3	61.888	571	0.44879	0.28662	6	0.12726	0.1647	17		0.22566
E7EVA0;P27816-6;P27816;P27816-2;P27816-4;B5MEG9;H0Y2V1;H7C456;F8W9U4;A0A0J9YVV8;A0A0J9YW37;P27816-7;P27816-3	E7EVA0;P27816-6;P27816;P27816-2	43;32;32;26;12;10;9;8;8;4;4;4;1	Microtubule-associated protein;Microtubule-associated protein 4	MAP4	28.2	245.44	2297	0.48818	0.32066	26	0.018597	0.12833	52		0.224495
Q8WX93-3;Q8WX93;Q8WX93-8;Q8WX93-5;Q8WX93-4;Q8WX93-2;Q8WX93-9;Q8WX93-7;H0YA05;A0A3B3ISX8;F8WA26;D6R9F5;H0Y952;Q8WX93-6;D6RBB1;D6R9Z5;D6RBH5;A0A087WX60;Q86TC9-2;Q86TC9	Q8WX93-3;Q8WX93;Q8WX93-8;Q8WX93-5;Q8WX93-4;Q8WX93-2;Q8WX93-9;Q8WX93-7	32;32;29;29;25;25;23;17;8;8;4;3;3;3;2;1;1;1;1;1	Palladin	PALLD	42	108.63	1001	0.60991	0.38649	12	0.043458	0.060444	49		0.223467
O60664-4;O60664;O60664-3;K7ERZ3;O60664-2;K7EL96;K7ER39;K7EJD0	O60664-4;O60664;O60664-3;K7ERZ3;O60664-2	18;18;16;12;9;7;5;1	Perilipin-3	PLIN3	63	45.803	422	0.62688	0.36732	24	0.020794	0.066944	42		0.217132
Q9Y5K6	Q9Y5K6	42	CD2-associated protein	CD2AP	59.8	71.45	639	0.47163	0.3344	42	0.041394	0.098253	71		0.216326
O75533;H7C341;B4DGZ4;A0A494C1M2;O75533-2	O75533	29;6;1;1;1	Splicing factor 3B subunit 1	SF3B1	32.7	145.83	1304	0.46258	0.30133	9	0.14465	0.12786	19		0.214595
Q9Y2D5-6;Q9Y2D5-4;Q9Y2D5-5;Q9Y2D5;Q9Y2D5-7;C9JVY5;C9JZH4	Q9Y2D5-6;Q9Y2D5-4;Q9Y2D5-5;Q9Y2D5;Q9Y2D5-7;C9JVY5	28;27;24;23;23;21;3	A-kinase anchor protein 2	AKAP2	34.8	120.63	1090	0.55289	0.34112	4	0.070773	0.085083	25		0.213101
G3V1L9;Q07157;G5E9E7;Q07157-2;A0A087X0K9;H0Y3R8;H0YKB1;H0YLT6	G3V1L9;Q07157;G5E9E7;Q07157-2;A0A087X0K9	46;46;45;45;44;6;6;3	Tight junction protein ZO-1	TJP1	40.3	197.46	1768	0.53481	0.32957	9	0.053141	0.095484	44		0.212527
P49327;A0A0U1RQF0;A0A0U1RRG3;A0A1B0GTR5;J3KTF0	P49327;A0A0U1RQF0	124;123;7;1;1	Fatty acid synthase;[Acyl-carrier-protein] S-acetyltransferase;[Acyl-carrier-protein] S-malonyltransferase;3-oxoacyl-[acyl-carrier-protein] synthase;3-oxoacyl-[acyl-carrier-protein] reductase;3-hydroxyacyl-[acyl-carrier-protein] dehydratase;Enoyl-[acyl-carrier-protein] reductase;Oleoyl-[acyl-carrier-protein] hydrolase	FASN	66.9	273.42	2511	0.6123	0.3733	136	0.028511	0.048847	235		0.211074
Q7Z2W4;C9J6P4;Q7Z2W4-2;Q7Z2W4-3;Q7Z2W4-4;H7C5K1;Q7Z2W4-5	Q7Z2W4;C9J6P4;Q7Z2W4-2;Q7Z2W4-3	27;26;21;14;11;6;5	Zinc finger CCCH-type antiviral protein 1	ZC3HAV1	41.2	101.43	902	0.61525	0.3393	7	0.084563	0.080571	27		0.209935
O75886;O75886-2	O75886;O75886-2	11;7	Signal transducing adapter molecule 2	STAM2	25.1	58.164	525	0.56913	0.32171	5	0.081003	0.098107	16		0.209908
Q13596;Q13596-2;Q13596-3;H0YK42;H0YK43;J3KPH4;H0YKD5;H0YKL5;H0YK58	Q13596;Q13596-2;Q13596-3;H0YK42	21;20;19;17;1;1;1;1;1	Sorting nexin-1	SNX1	45.6	59.069	522	0.58986	0.34697	13	0.022111	0.069607	30		0.208288
Q06124-1;Q06124;Q06124-3;A0A1W2PPU4;A0A0U1RRI0;H0YF12	Q06124-1;Q06124;Q06124-3	22;21;17;9;6;3	Tyrosine-protein phosphatase non-receptor type 11	PTPN11	48.7	68.436	597	0.6195	0.36076	7	0.063483	0.049148	33		0.204954
Q6FI81;H3BV90;Q6FI81-3;H3BT65;H3BUG4;H3BPG7;H3BQ23;Q6FI81-2;H3BTZ8	Q6FI81;H3BV90;Q6FI81-3;H3BT65;H3BUG4;H3BPG7	13;12;12;10;9;8;5;3;1	Anamorsin	CIAPIN1	57.7	33.582	312	0.61122	0.38871	7	0.022928	0.020653	18		0.204681
A0A0A0MSW3;A0A494C1F2;P35658-2;P35658-4;P35658;P35658-3;P35658-5;A0A494BZU9;H0Y837;E9PKD2;B7ZAV2;H0YF36;A0A494C104	A0A0A0MSW3;A0A494C1F2;P35658-2;P35658-4;P35658;P35658-3;P35658-5	15;15;15;15;15;15;14;6;4;3;3;2;2	Nuclear pore complex protein Nup214	NUP214	14.5	152.57	1519	0.5025	0.28527	4	0.13577	0.11785	9		0.20156
A6NJA2;P54578-2;P54578-3;P54578;J3QQT6;J3KS55;H0YA47	A6NJA2;P54578-2;P54578-3;P54578	21;21;21;21;1;1;1	Ubiquitin carboxyl-terminal hydrolase;Ubiquitin carboxyl-terminal hydrolase 14	USP14	59.8	51.086	448	0.33488	0.19045	9	0.054322	0.21159	24		0.20102
A0A087X211;Q8TCG1;Q8TCG1-2;F8WAX6;F8WF26	A0A087X211;Q8TCG1;Q8TCG1-2	30;30;24;5;3	Protein CIP2A	KIAA1524	37.6	102.28	906	0.33923	0.20734	8	0.044488	0.19183	25		0.199585
Q96JH7	Q96JH7	38	Deubiquitinating protein VCIP135	VCPIP1	42.2	134.32	1222	0.29546	0.17465	19	0.09572	0.2232	38		0.198925
P29692;E9PRY8;P29692-2;P29692-4;E9PQZ1;E9PK01;H0YE72;A0A087X1X7;E9PQ49;E9PI39;H0YE58;E9PPR1;E9PL12;E9PMW7;E9PIZ1;H0YCK7;E9PK06;E9PK72;E9PKK3;E9PNW6;E9PQC9;E9PJD0	P29692;E9PRY8;P29692-2;P29692-4;E9PQZ1;E9PK01;H0YE72;A0A087X1X7	21;20;20;18;17;14;13;11;9;9;8;8;8;7;6;6;5;4;3;2;2;2	Elongation factor 1-delta	EEF1D	78.3	31.121	281	0.58533	0.34971	21	0.014289	0.014257	34		0.181984
E7EX17;P23588;P23588-2;F8VP89;F8VSC7;F8W0K0;F8VX11;F8VYE9;F8VRU1	E7EX17;P23588;P23588-2;F8VP89;F8VSC7;F8W0K0;F8VX11	21;21;18;16;15;13;12;10;6	Eukaryotic translation initiation factor 4B	EIF4B	38.3	69.697	616	0.52757	0.32832	22	0.021664	0.028834	26		0.178577
P50479;P50479-2;C9J542	P50479;P50479-2	17;12;6	PDZ and LIM domain protein 4	PDLIM4	73.9	35.398	330	0.41312	0.25356	17	0.088622	0.099222	30		0.176391
A6NEM2;P51610;P51610-4;P51610-2;P51610-3;H7C1C4;Q9Y5Z7	A6NEM2;P51610;P51610-4;P51610-2	25;25;25;23;10;5;1	Host cell factor 1;HCF N-terminal chain 1;HCF N-terminal chain 2;HCF N-terminal chain 3;HCF N-terminal chain 4;HCF N-terminal chain 5;HCF N-terminal chain 6;HCF C-terminal chain 1;HCF C-terminal chain 2;HCF C-terminal chain 3;HCF C-terminal chain 4;HCF C-terminal chain 5;HCF C-terminal chain 6	HCFC1	18.5	213.47	2080	0.32591	0.20155	8	0.094408	0.15062	28		0.176085
E7EX73;E9PGM1;E7EUU4;Q04637-5;Q04637-4;Q04637-3;Q04637;Q04637-8;Q04637-9;Q04637-6;Q04637-7;C9JF13;C9J6B6;C9K073;C9J2Z7;A0A6Q8PFB2;H7C044;H7C0V6;F8WCF2;C9JWH7;C9J556;REV__Q8NEG2-2;REV__F5H7J8;C9JHW9;C9JSU8;C9JWW9;REV__Q8NEG2;REV__C9JQZ6;REV__J3KQX6	E7EX73;E9PGM1;E7EUU4;Q04637-5;Q04637-4;Q04637-3;Q04637;Q04637-8;Q04637-9;Q04637-6;Q04637-7;C9JF13	40;40;40;40;40;40;40;40;40;39;39;21;19;15;14;7;6;4;1;1;1;1;1;1;1;1;1;1;1	Eukaryotic translation initiation factor 4 gamma 1	EIF4G1	37.7	158.64	1436	0.50179	0.325	24	0.019949	0.022955	45		0.173978
Q14195-2;Q14195;H0YBT4;D6RF19;Q14117	Q14195-2;Q14195	27;21;8;2;1	Dihydropyrimidinase-related protein 3	DPYSL3	53.2	73.91	684	0.45416	0.26484	17	0.099455	0.08305	19		0.173945
P55010;H0YLZ1;H0YN40;H0YMJ8;H0YM54;H0YK11;H0YK29	P55010;H0YLZ1;H0YN40	19;10;10;7;7;3;2	Eukaryotic translation initiation factor 5	EIF5	41.5	49.222	431	0.40162	0.24099	17	0.018589	0.10492	36		0.172955
D6RD46;Q9UPQ0-10;Q9UPQ0-2;Q9UPQ0-4;Q9UPQ0;E7EPK0;E9PDJ9;H0Y8P3;G5EA03;Q9UPQ0-9;Q9UPQ0-8;Q9UPQ0-6;Q9UPQ0-5;Q9UPQ0-3;D6R8Y0;D6RJ93;Q6NVB9;Q9UPQ0-7	D6RD46;Q9UPQ0-10;Q9UPQ0-2;Q9UPQ0-4;Q9UPQ0;E7EPK0;E9PDJ9;H0Y8P3;G5EA03;Q9UPQ0-9;Q9UPQ0-8;Q9UPQ0-6;Q9UPQ0-5;Q9UPQ0-3	25;25;25;25;25;19;19;19;19;19;19;19;19;19;3;3;3;3	LIM and calponin homology domains-containing protein 1	LIMCH1	35.2	109.93	980	0.23704	0.17825	7	0.12358	0.15954	33		0.168895
O75179-2;O75179;H0YM23;O75179-7;O75179-6;O75179-4;O75179-3;A0A1W2PQ15;H0YLQ3;O75179-5	O75179-2;O75179;H0YM23;O75179-7;O75179-6;O75179-4;O75179-3;A0A1W2PQ15	26;26;25;25;24;17;14;13;11;10	Ankyrin repeat domain-containing protein 17	ANKRD17	15.2	274.18	2602	0.36781	0.20914	5	0.068599	0.11451	16		0.161825
Q96C19;H0Y4Y4;A0A087X1Z2;Q9BUP0-2;Q9BUP0;C9JTV4;Q8WYH2	Q96C19	13;6;2;2;2;1;1	EF-hand domain-containing protein D2	EFHD2	52.9	26.697	240	0.33332	0.23506	8	0.050887	0.079786	18		0.157423
Q9Y4E8;Q9Y4E8-2;Q9Y4E8-3;Q9Y4E8-4;H0YI31;F8W0H4;F8VVY7;F8VZG8;H0YHM4;H0YI26;H0YH96;Q13107-2;Q13107;H7C189	Q9Y4E8;Q9Y4E8-2;Q9Y4E8-3	42;41;41;12;11;9;6;6;3;3;2;2;2;1	Ubiquitin carboxyl-terminal hydrolase 15	USP15	54.6	112.42	981	0.38679	0.23957	14	0.046073	0.062945	62		0.151257
P21333-2;P21333;Q60FE5;A0A087WWY3;F8WE98;H0Y5C6;H0Y5F3;A0A669KBC6;H7C2E7	P21333-2;P21333;Q60FE5;A0A087WWY3	154;154;152;127;33;18;11;2;2	Filamin-A	FLNA	72.9	280.01	2639	0.17936	0.12735	633	0.053065	0.16277	427		0.14506
O60443;C9JSR4;O60443-3;H7C147;H7BZJ0;O60443-2	O60443;C9JSR4;O60443-3	17;13;12;7;5;3	Non-syndromic hearing impairment protein 5	DFNA5	44.4	54.554	496	0.3537	0.20415	8	0.036732	0.079436	14		0.141793
Q9NZC7-2;Q9NZC7;Q9NZC7-3;Q9NZC7-5;A0A087WZG5;F5H3R5;Q9NZC7-7;Q9NZC7-6	Q9NZC7-2;Q9NZC7	10;10;4;4;3;2;2;2	WW domain-containing oxidoreductase	WWOX	41.3	41.127	363	0.2802	0.17569	7	0.090342	0.096203	9		0.135946
A0A1W2PNY5;A0A1W2PQZ6;A0A1W2PRF0;A0A1W2PRJ0;A0A1W2PPP6;A0A1X7SBS0;A0A1W2PS93;A0A1W2PR08;A0A1W2PRF5;G5E9D4;Q96EB1;Q96EB1-3;Q96EB1-2;A0A1W2PQA7;A0A1W2PP47;E9PPJ9;A0A1W2PNW2;A0A1W2PQ05;A0A1W2PPR3;A0A1W2PS44;A0A1W2PP49;A0A1W2PNY4;A0A1W2PNF7	A0A1W2PNY5;A0A1W2PQZ6;A0A1W2PRF0;A0A1W2PRJ0;A0A1W2PPP6;A0A1X7SBS0;A0A1W2PS93;A0A1W2PR08;A0A1W2PRF5;G5E9D4;Q96EB1;Q96EB1-3;Q96EB1-2;A0A1W2PQA7;A0A1W2PP47;E9PPJ9	12;12;12;12;12;12;12;12;12;12;12;12;12;8;8;6;5;4;3;2;2;1;1	Elongator complex protein 4	ELP4	44.3	42.555	386	0.39199	0.22359	5	0.045688	0.048231	20		0.135911
P49321;P49321-3;P49321-2;Q5T624;E9PI86;H0YF33;H0YDS9;E9PPQ8	P49321;P49321-3;P49321-2	37;30;21;18;14;8;7;5	Nuclear autoantigenic sperm protein	NASP	62.3	85.237	788	0.2367	0.16539	47	0.07637	0.1008	52		0.133095
A0A1W2PNZ9;Q15652-3;Q15652;Q15652-2;H7BXU7	A0A1W2PNZ9;Q15652-3;Q15652;Q15652-2	20;20;20;13;9	Probable JmjC domain-containing histone demethylation protein 2C	JMJD1C	12.8	263.14	2358	0.19554	0.12982	7	0.15686	0.13247	16		0.131145
Q6Y7W6-4;Q6Y7W6-5;Q6Y7W6;I1E4Y6;Q6Y7W6-3;E7ESB6;C9JHW1;F8WCD5;C9JPV7;C9JXQ0;C9J0V6;C9JHT0;C9JRZ2;C9JW88;C9JH18;C9J7G1;B8ZZD2	Q6Y7W6-4;Q6Y7W6-5;Q6Y7W6;I1E4Y6;Q6Y7W6-3;E7ESB6;C9JHW1	12;12;12;11;10;9;7;5;5;5;5;5;5;2;2;1;1	PERQ amino acid-rich with GYF domain-containing protein 2	GIGYF2	13.4	148.63	1286	0.16208	0.11748	5	0.15454	0.13203	16		0.124755
Q14145;K7ESE0;K7EJ49;K7EJD8;K7EQX2;K7EPZ3	Q14145	15;7;6;6;3;2	Kelch-like ECH-associated protein 1	KEAP1	30.3	69.666	624	0.24415	0.14325	5	0.085625	0.10025	13		0.12175
Q9UBF2;Q9UBF2-2	Q9UBF2;Q9UBF2-2	34;25	Coatomer subunit gamma-2	COPG2	58.4	97.621	871	0.17732	0.10135	20	0.019588	0.049542	39		0.075446
Q5JPT2;Q96B97-2;Q96B97;Q96B97-3;Q5VSN0;Q5JPT1;Q5JPT3	Q5JPT2;Q96B97-2;Q96B97;Q96B97-3	26;26;26;23;12;5;2	SH3 domain-containing kinase-binding protein 1	SH3KBP1	51.2	70.443	645	0.042843	0.028451	35	0.093741	0.10835	63		0.0684005
Q9UNZ2;Q9UNZ2-5;Q9UNZ2-6;Q9UNZ2-4;F2Z2K0;R4GNE6;G3V4V8;R4GMY2	Q9UNZ2;Q9UNZ2-5;Q9UNZ2-6;Q9UNZ2-4;F2Z2K0	17;17;13;13;12;2;1;1	NSFL1 cofactor p47	NSFL1C	61.1	40.572	370	0.11236	0.065747	15	0.028774	0.024662	19		0.0452045
P35908	P35908	53	Keratin, type II cytoskeletal 2 epidermal	KRT2	81.5	65.432	639	0.01769	0.011339	178	0.037828	0.076763	106		0.044051
