# Supplementary material for: Tensin3 interaction with talin drives the formation of fibronectin-associated fibrillar adhesions
Source: J Cell Biol. 2022 Sep 8;221(10):e202107022. doi: 10.1083/jcb.202107022 (PMC9462884; doi:10.1083/jcb.202107022)
Supplement: Table S2 — List of antibodies and siRNA sequences used in this study. [file JCB_202107022_TableS2.xlsx]

## Sheet: Sheet1
Primary Antibodies	Host Species	Clone/Catalog Number	Dilution	Supplier
tensin1	Rabbit	HPA036089	1:200 (IF), 1:1000 (WB)	Sigma-Aldrich, UK
tensin2	Rabbit	HPA055338	1:100 (IF); 1:1000 (WB)	Sigma-Aldrich, UK
tensin3	Rabbit	HPA034659	1:200 (IF); 1:1000 (WB)	Sigma-Aldrich, UK
paxillin	Mouse	349	1:400	BD Transduction Labs
vinculin	Mouse	hVin1	1:400 (IF); 1:1000 (WB)	Sigma-Aldrich, UK
β1 integrin	Rat	9EG7	1:200	BD Biosciences
myc-tag	Mouse	4A6	1:100	Merck
alpha5 integrin	Mouse	SNAKA51	1:100	Novus Biologicals
talin	Mouse	8d4	1:200	Sigma-Aldrich, UK
fibronectin	Mouse	IST-9	1:100	Abcam
GAPDH	Mouse	G8795	1:1000 (WB)	Sigma-Aldrich, UK
GFP	Rabbit	EPR14104	1:1000 (WB)	Abcam
Dylight488-Streptavidin	N.A.	21832	1:200	Invitrogen
Alexa Fluor 647-Phalloidin	N.A.	A22287	1:500	Thermo Fisher
Texas Red-Phalloidin	N.A.	T7471	1:500	Thermo Fisher
Secondary Antibodies	Host Species	Catalog number	Dilution
Dylight 488-anti-mouse	Donkey	715-546-150	1:500	Jackson ImmunoResearch
Dylight 594-anti-mouse	Donkey	715-586-150	1:500	Jackson ImmunoResearch
Dylight 488-anti-rabbit	Donkey	711-546-152	1:500	Jackson ImmunoResearch
Dylight 594-anti-rabbit	Donkey	711-586-152	1:500	Jackson ImmunoResearch
LICOR anti-mouse 680RD	Goat	ab216776	1:5000 (WB)	LICOR
LICOR anti-rabbit 800CW	Goat	ab216773	1:5000 (WB)	LICOR
HRP-conjugated anti-rabbit	Goat	P0448	1:2000 (WB)	Dako
HRP-conjugated anti-mouse	Rabbit	P0260	1:2000 (WB)	Dako
siRNA	Oligo Name	Sequence (5'-3')	Concentration	Supplier
TNS3 siRNA #1	SASI_Hs01_0166414	CAGACAUUCUGGAUGACGA	50 µM	MISSION (Sigma)
TNS3 siRNA #2	SASI_Hs01_0166415	CUGAUACGCUGGGACUCGU	50 µM	MISSION (Sigma)
